# Supplementary material for: Large scale germplasm screening for identification of novel rice blast resistance sources
Source: Front Plant Sci. 2014 Oct 2;5:505. doi: 10.3389/fpls.2014.00505 (PMC4183131; doi:10.3389/fpls.2014.00505)
Supplement: Supplementary file 1 [file DataSheet1.XLSX]

## Sheet: 289 Broad spectrum lines
Supplementary Table 1. List of 289 broad-spectrum resistance accessions.
The accessions conferring broad-spectrum resistance against the field-mix inoculum as well as against five rice blast isolates tested are presented. Landraces and traditional cultivars are marked
S. Nr.	IRGC Acc.no.	Species name	Variety name	Source country	Varietal group	Status	UBN screening	M101-1-2-9-1	M39-1-2-21-2	JMB8401	M64-1-3-9-1	Ca41	Pi2 screening
1	9822	O. SATIVA	PHILIPPINE 2	BANGLADESH	Indica		0	0	3	3	2	2
2	26410	O. SATIVA	PALA BHIR	BANGLADESH	Indica	Landrace/Traditional cultivar	0	2	0	1	0	0
3	26468	O. SATIVA	HANSA	BANGLADESH	Indica	Landrace/Traditional cultivar	1	3	2	1	3	3
4	26524	O. SATIVA	SHULI DHAN	BANGLADESH	Indica	Landrace/Traditional cultivar	0	0	1	0	1	1
5	26660	O. SATIVA	JUNA	BANGLADESH	Indica	Landrace/Traditional cultivar	3	2	0	3	0	0	*
6	29337	O. SATIVA	GASMAL 419	BANGLADESH	Indica	Breeding and inbred line	0	3	0	3	1	0	*
7	29344	O. SATIVA	GASMAL 521	BANGLADESH	Indica	Breeding and inbred line	0	3	0	0	0	1	*
8	31836	O. SATIVA	KALONCHI	BANGLADESH	Indica	Landrace/Traditional cultivar	0	3	0	0	2	0
9	32893	O. SATIVA	KALA AMAN 243	BANGLADESH	Indica	Breeding and inbred line	0	0	2	0	0	1
10	32895	O. SATIVA	KALA AMAN 527	BANGLADESH	Indica	Breeding and inbred line	0	0	1	1	2	2
11	32897	O. SATIVA	KALA AMAN 608	BANGLADESH	Indica	Breeding and inbred line	3	0	1	2	3	1
12	32908	O. SATIVA	KALA AMAN 961	BANGLADESH	Indica	Breeding and inbred line	0	0	3	0	1	1
13	32909	O. SATIVA	KALA AMAN 1046	BANGLADESH	Indica	Breeding and inbred line	0	0	0	1	2	1
14	32914	O. SATIVA	KALA AMAN 1077	BANGLADESH	Indica	Breeding and inbred line	3	0	1	2	3	3
15	9455	O. SATIVA	CASCA BRANCA 3-1 P	BRAZIL	Indica		0	2	3	0	2	1	*
16	9479	O. SATIVA	DOURADO AGULHA 1	BRAZIL	Indica		0	2	3	0	3	3	*
17	25961	O. SATIVA		BRAZIL	Japonica	Released/Improved/advanced cultivar	0	3	3	0	0	2	*
18	26038	O. SATIVA	GIMBOZU	BRAZIL	Japonica		0	0	0	0	1	1
19	26087	O. SATIVA	KU MUN DO 84	BRAZIL	Japonica		1	3	0	0	1	2	*
20	26147	O. SATIVA	NO ORDEM LISTA 91(IC)	BRAZIL	Japonica		0	2	0	0	1	2	*
21	735	O. SATIVA	KUAN CHU CHIH 15	CHINA	Indica		0	0	0	1	0	0	*
22	4282	O. SATIVA	TA-MOA-SHAN	CHINA	Indica		0	0	2	1	0	0	*
23	4285	O. SATIVA	TA-POO-CHO Z	CHINA	Indica		0	0	0	0	0	0	*
24	4363	O. SATIVA	YA-TSAN	CHINA	Indica		0	0	2	1	3	3
25	4462	O. SATIVA	HWA-LO-TSAN	CHINA	Indica		3	0	0	0	0	0	*
26	4470	O. SATIVA	MIN-CHE-CHIN-HSU-THOU	CHINA	Indica		0	0	2	0	1	0	*
27	4471	O. SATIVA	MIN-CHE-NIEN-HSU-THOU	CHINA	Indica		0	0	0	0	1	1	*
28	4552	O. SATIVA	TUA-BAE-SHAN-GOO	CHINA	Indica		1	0	0	1	0	1	*
29	4553	O. SATIVA	GU-WEN-GU-GI-GOO	CHINA	Indica		0	0	3	1	0	1	*
30	4555	O. SATIVA	CHUAN-HSU-GOO	CHINA	Indica		0	0	1	0	1	2	*
31	4556	O. SATIVA	HA-YAN-TA-TSAN	CHINA	Indica		0	0	2	0	0	1	*
32	4699	O. SATIVA	CHE-MEA 6	CHINA	Indica		0	0	3	0	1	1	*
33	4883	O. SATIVA	LIN-SUN-KUAI-CHAN	CHINA	Indica		0	0	0	0	0	0	*
34	4884	O. SATIVA	LIN-SUN-KUAI-BAN-CHAN	CHINA	Indica		2	0	0	0	0	1	*
35	32538	O. SATIVA	CHE-CHANG 9	CHINA	Indica		2	1	3	0	0	1	*
36	40605	O. SATIVA	KUANG-TANG-AI	CHINA	Indica		0	0	3	0	1	2	*
37	49496	O. SATIVA	CHEKIANG STA. 302	CHINA	Indica		0	0	0	0	0	0	*
38	49698	O. SATIVA	HUTUOTAW	CHINA	Indica		0	1	0	0	0	0	*
39	5151	O. SATIVA	ADT25	INDIA	Indica	Breeding and inbred line	0	1	0	2	0	0	*
40	5907	O. SATIVA	ADT2	INDIA	Indica	Breeding and inbred line	0	1	1	1	1	0
41	9052	O. SATIVA	JC18	INDIA	Indica		3	1	3	1	0	0	*
42	9088	O. SATIVA	JC214	INDIA	Indica		2	1	0	1	0	0	*
43	12136	O. SATIVA	ARC 5797	INDIA	Indica		0	1	0	1	1	0
44	12181	O. SATIVA	ARC 6025	INDIA	Indica		0	0	0	2	3	0	*
45	19563	O. SATIVA	IARI 5903 B	INDIA	Indica	Released/Improved/advanced cultivar	0	3	1	0	2	1
46	20277	O. SATIVA	ARC 5931	INDIA	Indica		2	3	2	1	1	0
47	21414	O. SATIVA	ARC 11474	INDIA	Japonica		0	1	1	1	1	0
48	21439	O. SATIVA	ARC 11505	INDIA	Javanica		0	1	1	2	1	0
49	21511	O. SATIVA	ARC 11604	INDIA	Javanica		0	2	0	1	1	0
50	21528	O. SATIVA	ARC 11626	INDIA	Indica		0	3	1	1	2	0
51	21555	O. SATIVA	ARC 11675	INDIA	Indica		0	1	0	2	1	0
52	21561	O. SATIVA	ARC 11685	INDIA	Indica		0	1	0	0	2	0
53	21566	O. SATIVA	ARC 11693	INDIA	Indica		0	2	1	0	1	0
54	21968	O. SATIVA	ARC 12187	INDIA	Indica		1	3	0	1	3	1
55	22045	O. SATIVA	ARC 12414	INDIA	Javanica		0	1	0	0	1	1
56	22046	O. SATIVA	ARC 12415	INDIA	Indica		0	1	0	0	1	0
57	22051	O. SATIVA	ARC 12420	INDIA	Javanica		0	1	0	1	1	0
58	22055	O. SATIVA	ARC 12424	INDIA	Javanica		0	0	1	0	1	0
59	22081	O. SATIVA	ARC 12475	INDIA	Javanica		0	1	0	1	1	0
60	22092	O. SATIVA	ARC 12487	INDIA	Javanica		0	3	0	2	1	1
61	22124	O. SATIVA	ARC 12521	INDIA	Japonica		0	3	2	1	3	1
62	22146	O. SATIVA	ARC 12557	INDIA	Indica		0	1	0	0	1	2
63	22273	O. SATIVA	ARC 12707	INDIA	Javanica		0	2	1	0	3	3
64	22349	O. SATIVA	ARC 12803	INDIA	Javanica		0	1	0	0	1	1
65	22506	O. SATIVA	ARC 12981	INDIA	Javanica		0	3	3	2	3	0	*
66	22518	O. SATIVA	ARC 13160	INDIA	Indica		0	0	1	0	1	0
67	22540	O. SATIVA	ARC 13183	INDIA	Indica		0	1	3	1	2	1
68	22542	O. SATIVA	ARC 13185	INDIA	Javanica		0	1	2	1	1	1
69	22544	O. SATIVA	ARC 13187	INDIA	Javanica		0	1	3	1	1	0
70	22546	O. SATIVA	ARC 13189	INDIA	Javanica		0	2	2	2	1	0
71	22610	O. SATIVA	ARC 13259	INDIA	Indica		0	2	0	2	1	0	*
72	22613	O. SATIVA	ARC 13262	INDIA	Javanica		0	2	0	1	3	0
73	22686	O. SATIVA	ARC 13367	INDIA	Indica		0	0	0	0	1	0
74	22705	O. SATIVA	ARC 13397	INDIA	Japonica		0	2	1	1	1	0
75	36764	O. SATIVA	VL 206	INDIA	Indica		0	1	1	0	0	0
76	40975	O. SATIVA	ARC 11863	INDIA	Indica		0	1	0	0	1	1
77	41004	O. SATIVA	ARC 12100	INDIA	Indica		0	1	1	0	3	0
78	41014	O. SATIVA	ARC 12167	INDIA	Indica		0	1	0	0	2	0
79	41048	O. SATIVA	ARC 12444	INDIA	Indica		0	2	0	3	3	0
80	41117	O. SATIVA	ARC 13421	INDIA	Indica		1	3	1	1	3	1	*
81	41138	O. SATIVA	ARC 13519	INDIA	Indica		0	2	0	0	1	2
82	41216	O. SATIVA	ARC 13778	INDIA	Indica		1	3	0	1	1	0	*
83	41622	O. SATIVA	ARC 14588	INDIA	Indica		0	0	0	1	0	0	*
84	41635	O. SATIVA	ARC 14611	INDIA	Indica		0	2	2	2	2	1
85	41655	O. SATIVA	ARC 14642	INDIA	Indica		0	1	0	0	0	1	*
86	41892	O. SATIVA	ARC 15043	INDIA	Indica		0	1	1	0	2	3
87	41895	O. SATIVA	ARC 15046	INDIA	Indica		0	0	0	0	1	2
88	41908	O. SATIVA	ARC 15062	INDIA	Indica		0	2	3	0	0	1	*
89	42014	O. SATIVA	ARC 15335	INDIA	Indica		0	3	1	1	1	1	*
90	42016	O. SATIVA	ARC 15337	INDIA	Indica		0	1	1	0	0	1
91	42158	O. SATIVA	ARC 15890	INDIA	Indica		0	3	0	3	2	0	*
92	42159	O. SATIVA	ARC 15891	INDIA	Indica		0	1	0	0	2	0	*
93	42245	O. SATIVA	ARC 18075	INDIA	Indica		0	3	1	1	1	1
94	42341	O. SATIVA	ARC 18225	INDIA	Indica		0	3	2	1	0	0
95	42373	O. SATIVA	ARC 18283	INDIA	Indica		0	3	0	0	0	2
96	42380	O. SATIVA	ARC 18297	INDIA	Indica		0	2	0	0	0	1
97	42383	O. SATIVA	ARC 18303	INDIA	Indica		0	3	2	3	2	1	*
98	42413	O. SATIVA	ARC 18350	INDIA	Indica		0	2	0	0	0	0
99	42448	O. SATIVA	ARC 18539	INDIA	Indica		0	2	0	0	1	3	*
100	42832	O. SATIVA	ARC 13998	INDIA	Javanica		0	1	0	0	0	0
101	45571	O. SATIVA	DUDHENONA	INDIA	Indica		0	1	1	2	3	2	*
102	46066	O. SATIVA	KASHIFUL	INDIA	Indica		0	1	0	0	0	0	*
103	46154	O. SATIVA	KONGCHOMSAN	INDIA	Indica		0	3	1	0	1	2
104	50027	O. SATIVA	PERUMBALAM SAMBA	INDIA	Indica		0	3	0	0	1	3	*
105	4183	O. SATIVA	MAPILI	INDONESIA	Indica	Landrace/Traditional cultivar	0	3	0	3	3	1	*
106	16366	O. SATIVA	KETAN SAWOH BUDJUK	INDONESIA	Indica	Landrace/Traditional cultivar	2	0	0	2	0	2	*
107	16495	O. SATIVA	LEMBESI	INDONESIA	Indica	Landrace/Traditional cultivar	3	3	0	0	0	1
108	19174	O. SATIVA	UNDANG RENDAJA	INDONESIA	Indica	Landrace/Traditional cultivar	0	0	2	0	0	2	*
109	20067	O. SATIVA	PULO ATJEH	INDONESIA	Indica	Landrace/Traditional cultivar	0	0	0	1	0	1	*
110	20090	O. SATIVA	PULUT TANTAJUK	INDONESIA	Indica	Landrace/Traditional cultivar	0	2	0	3	3	3	*
111	25206	O. SATIVA	KOEMBAWU	INDONESIA	Indica	Landrace/Traditional cultivar	0	0	2	0	1	2
112	25211	O. SATIVA	LANDE EO	INDONESIA	Indica	Landrace/Traditional cultivar	0	3	1	0	1	3
113	25326	O. SATIVA	AGAI DAYE GOGO	INDONESIA	Indica	Landrace/Traditional cultivar	0	3	0	0	1	1
114	25484	O. SATIVA	PADI BURUNG BESAR	INDONESIA	Javanica	Landrace/Traditional cultivar	0	3	3	0	1	2
115	25542	O. SATIVA	PADI SEBUJUK	INDONESIA	Indica	Landrace/Traditional cultivar	3	3	3	0	2	2
116	48786	O. SATIVA	PADI LEPAK	INDONESIA	Indica	Landrace/Traditional cultivar	0	3	3	0	1	1
117	6732	O. SATIVA	PI 5	JAPAN	Japonica	Breeding and inbred line	3	0	0	0	0	0
118	3559	O. SATIVA	BILUGYUN NGASEIN	MYANMAR	Indica	Released/Improved/advanced cultivar	3	0	0	0	0	0	*
119	3560	O. SATIVA	NGAYUNWA T 8	MYANMAR	Indica	-	3	3	0	0	0	1	*
120	11147	O. SATIVA	D 44-8	MYANMAR	Indica	Breeding and inbred line	0	0	0	2	0	0	*
121	33030	O. SATIVA	DAWE SEINGYI	MYANMAR	Indica	Breeding and inbred line	0	0	0	0	0	1
122	33446	O. SATIVA	NAUNG TU	MYANMAR	Indica	Breeding and inbred line	0	0	3	0	0	3
123	33762	O. SATIVA	TAUNGYA 14	MYANMAR	Indica	-	0	0	3	0	1	1
124	49955	O. SATIVA	NGACHEIK	MYANMAR	Indica	-	0	0	2	2	1	0	*
125	13373	O. SATIVA	KAKANI 2	NEPAL	Indica	Landrace/Traditional cultivar	0	0	0	0	0	3
126	24072	O. SATIVA	TIMURE MASINO KALO(BLACK)	NEPAL	Indica	Landrace/Traditional cultivar	1	0	0	0	0	2
127	572	O. SATIVA	MAGINDANAO	PHILIPPINES	Indica		0	0	3	0	0	0	*
128	587	O. SATIVA	SOLADONG	PHILIPPINES	Indica		0	0	0	1	0	0	*
129	593	O. SATIVA	PERAKAT	PHILIPPINES	Indica	Breeding and inbred line	0	0	1	0	1	0	*
130	608	O. SATIVA	PACITA	PHILIPPINES	Indica		0	0	0	0	1	0	*
131	618	O. SATIVA	RADIO	PHILIPPINES	Indica		0	0	0	0	1	1	*
132	749	O. SATIVA	ALBAY	PHILIPPINES	Indica	Landrace/Traditional cultivar	0	0	0	0	0	0	*
133	772	O. SATIVA	STA LUCIA	PHILIPPINES	Indica		0	0	3	1	1	0	*
134	773	O. SATIVA	MONTENEDO	PHILIPPINES	Indica		0	2	3	0	1	1	*
135	774	O. SATIVA	PAGAY TAGALONG	PHILIPPINES	Indica		0	1	1	0	1	2	*
136	786	O. SATIVA	EMARAMANG	PHILIPPINES	Indica		0	1	1	0	0	0	*
137	787	O. SATIVA	CALOBID	PHILIPPINES	Indica		0	1	0	0	0	0	*
138	795	O. SATIVA	PINAS	PHILIPPINES	Indica	Breeding and inbred line	0	0	2	0	1	2	*
139	804	O. SATIVA	BONSOROY	PHILIPPINES	Indica	Breeding and inbred line	0	0	3	0	0	1	*
140	814	O. SATIVA	MARINTIK	PHILIPPINES	Indica		0	0	3	0	1	1	*
141	5113	O. SATIVA	KINAWAYAN	PHILIPPINES	Indica	Landrace/Traditional cultivar	0	2	2	1	2	2	*
142	5125	O. SATIVA	TUHAW	PHILIPPINES	Indica	Landrace/Traditional cultivar	0	0	2	0	2	0	*
143	5168	O. SATIVA	BANDERA	PHILIPPINES	Indica	Landrace/Traditional cultivar	0	0	1	0	0	1	*
144	5176	O. SATIVA	CASUNGSONG	PHILIPPINES	Indica	Landrace/Traditional cultivar	0	0	2	1	1	0	*
145	5177	O. SATIVA	CABOYO	PHILIPPINES	Indica	Landrace/Traditional cultivar	0	1	1	1	0	0	*
146	5183	O. SATIVA	SOLOGANON	PHILIPPINES	Indica	Landrace/Traditional cultivar	0	1	1	1	1	2	*
147	5200	O. SATIVA	IPOT IBON	PHILIPPINES	Indica	Landrace/Traditional cultivar	0	0	2	0	1	1	*
148	5204	O. SATIVA	MACAN BERONG	PHILIPPINES	Indica	Landrace/Traditional cultivar	0	0	3	0	1	2	*
149	5208	O. SATIVA	BINOLAWAN	PHILIPPINES	Indica	Landrace/Traditional cultivar	0	0	1	0	1	1	*
150	5214	O. SATIVA	MACAN BOCAUE	PHILIPPINES	Indica	Landrace/Traditional cultivar	3	0	2	0	1	2	*
151	5221	O. SATIVA	MACAN LAMIO	PHILIPPINES	Indica		0	0	2	0	0	1	*
152	5247	O. SATIVA	CABAGSANG	PHILIPPINES	Indica	Landrace/Traditional cultivar	0	0	0	0	0	1	*
153	5284	O. SATIVA	BINALASANG	PHILIPPINES	Indica	Landrace/Traditional cultivar	0	0	1	0	1	2	*
154	5425	O. SATIVA	PINURSIGUE	PHILIPPINES	Indica	Breeding and inbred line	0	0	2	0	3	0	*
155	5827	O. SATIVA	MACAN TAGO	PHILIPPINES	Indica	Breeding and inbred line	0	0	2	0	1	0	*
156	5994	O. SATIVA	GUINANGANG	PHILIPPINES	Indica	Landrace/Traditional cultivar	0	0	3	1	2	2	*
157	5997	O. SATIVA	APOSTOL	PHILIPPINES	Indica	Landrace/Traditional cultivar	0	0	3	2	3	1	*
158	9462	O. SATIVA	CASICAD	PHILIPPINES	Indica	Landrace/Traditional cultivar	0	0	0	0	0	1	*
159	11102	O. SATIVA	PAILA	PHILIPPINES	Indica	Landrace/Traditional cultivar	0	0	3	0	0	0	*
160	12051	O. SATIVA	BESBESYAG	PHILIPPINES	Javanica	Landrace/Traditional cultivar	0	0	0	0	0	0	*
161	19424	O. SATIVA	KASUAY	PHILIPPINES	Indica	Landrace/Traditional cultivar	0	3	0	1	3	1
162	19495	O. SATIVA	TRES MARIAS	PHILIPPINES	Indica	Landrace/Traditional cultivar	0	0	0	0	2	1	*
163	23356	O. SATIVA	PINIDWA QAN QIPUGO GUNAW	PHILIPPINES	Indica	Landrace/Traditional cultivar	0	2	1	3	3	1	*
164	24187	O. SATIVA	NAGPILI	PHILIPPINES	Indica	Landrace/Traditional cultivar	0	2	1	0	2	0	*
165	24241	O. SATIVA	SOD SOD	PHILIPPINES	Indica	Landrace/Traditional cultivar	0	0	2	0	1	0	*
166	26968	O. SATIVA	QUINAWAYAN	PHILIPPINES	Indica	Breeding and inbred line	0	0	2	1	3	0	*
167	30336	O. SATIVA	KALISO	PHILIPPINES	Indica	Landrace/Traditional cultivar	0	0	2	0	2	0	*
168	30337	O. SATIVA	KASAYA	PHILIPPINES	Indica	Landrace/Traditional cultivar	0	0	0	0	3	2	*
169	30408	O. SATIVA	TIRITIR	PHILIPPINES	Indica	Landrace/Traditional cultivar	0	0	0	0	1	0	*
170	32557	O. SATIVA	RAMINAD STR. 3	PHILIPPINES	Indica		0	0	0	0	0	0
171	40286	O. SATIVA	IR 3259-8-172-5	PHILIPPINES	Indica	Breeding and inbred line	0	0	2	2	0	0
172	40287	O. SATIVA	IR 3259-PP 8-172-6	PHILIPPINES	Indica	Breeding and inbred line	0	0	1	2	0	0
173	40291	O. SATIVA	IR 3259-PP 11-186-4	PHILIPPINES	Indica	Breeding and inbred line	0	0	0	0	0	0
174	40292	O. SATIVA	IR 3259-PP 11-186-6	PHILIPPINES	Indica	Breeding and inbred line	0	1	0	0	0	0
175	40293	O. SATIVA	IR 3259-PP 18-821-2	PHILIPPINES	Indica	Breeding and inbred line	0	0	1	1	0	2
176	40296	O. SATIVA	IR 3261-67-7-2-2	PHILIPPINES	Indica	Breeding and inbred line	0	0	0	0	3	3	*
177	40300	O. SATIVA	IR 3273-PP 339-1	PHILIPPINES	Indica	Breeding and inbred line	0	0	2	0	2	1	*
178	40301	O. SATIVA	IR 3273-339-2-5	PHILIPPINES	Indica	Breeding and inbred line	0	0	2	1	1	2	*
179	40303	O. SATIVA	IR 3273-342-1-6	PHILIPPINES	Indica	Breeding and inbred line	0	0	1	0	1	1	*
180	40304	O. SATIVA	IR 3273-348-1-6	PHILIPPINES	Indica	Breeding and inbred line	0	0	0	1	2	1	*
181	40316	O. SATIVA	IR 9669-23-12-7	PHILIPPINES	Indica	Breeding and inbred line	0	0	3	1	3	2	*
182	40321	O. SATIVA	IR 9669-PP 846-1	PHILIPPINES	Indica	Breeding and inbred line	0	0	3	1	0	0
183	40333	O. SATIVA	IR 1905-PP 11-29-4-61	PHILIPPINES	Indica	Breeding and inbred line	0	0	0	1	0	0
184	40334	O. SATIVA	IR 1905-PP 11-29-4-62	PHILIPPINES	Indica	Breeding and inbred line	0	0	0	1	0	0
185	40405	O. SATIVA	IR 4547-2-1-2	PHILIPPINES	Indica	Breeding and inbred line	0	0	1	0	1	1	*
186	40406	O. SATIVA	IR 4547-2-1-3	PHILIPPINES	Indica	Breeding and inbred line	0	0	0	0	0	0	*
187	40407	O. SATIVA	IR 4547-4-1-2	PHILIPPINES	Indica	Breeding and inbred line	0	0	1	0	0	1	*
188	40413	O. SATIVA	IR 4547-6-2-5	PHILIPPINES	Indica	Breeding and inbred line	0	0	0	0	2	2	*
189	40418	O. SATIVA	IR 4547-16-1-1	PHILIPPINES	Indica	Breeding and inbred line	0	0	2	0	0	2	*
190	40423	O. SATIVA	IR 4547-10178-1-2	PHILIPPINES	Indica	Breeding and inbred line	0	0	2	0	3	3	*
191	40427	O. SATIVA	IR 5533-15-1-1	PHILIPPINES	Indica	Breeding and inbred line	0	0	0	1	0	0
192	40429	O. SATIVA	IR 5533-55-1-11	PHILIPPINES	Indica	Breeding and inbred line	0	0	0	0	0	0	*
193	40430	O. SATIVA	IR 5533-56-1-12	PHILIPPINES	Indica	Breeding and inbred line	0	0	0	0	1	0	*
194	40431	O. SATIVA	IR 5533-PP 850-1	PHILIPPINES	Indica	Breeding and inbred line	0	0	2	1	0	0
195	40432	O. SATIVA	IR 5533-PP 854-1	PHILIPPINES	Indica	Breeding and inbred line	0	0	1	0	2	0	*
196	40457	O. SATIVA	IR 9660-49-2-1-2	PHILIPPINES	Indica	Breeding and inbred line	0	0	3	0	1	0	*
197	40459	O. SATIVA	IR 9660-58-7-7-1	PHILIPPINES	Indica	Breeding and inbred line	0	0	3	0	1	0	*
198	40460	O. SATIVA	IR 9660-00948-1	PHILIPPINES	Indica	Breeding and inbred line	0	0	2	1	1	1	*
199	40461	O. SATIVA	IR 9660-00951-1	PHILIPPINES	Indica	Breeding and inbred line	0	0	3	1	3	2	*
200	47120	O. SATIVA	AMARILLO	PHILIPPINES	Indica	Landrace/Traditional cultivar	0	0	0	0	0	0	*
201	47175	O. SATIVA	CARABANTOS PULA	PHILIPPINES	Indica	Landrace/Traditional cultivar	0	0	2	0	2	0	*
202	47188	O. SATIVA	COTSIAN(RED)	PHILIPPINES	Indica	Landrace/Traditional cultivar	0	0	0	1	1	1	*
203	47189	O. SATIVA	CUTSIAM	PHILIPPINES	Indica	Landrace/Traditional cultivar	0	2	0	1	1	2	*
204	47259	O. SATIVA	LUBANG	PHILIPPINES	Indica	Landrace/Traditional cultivar	0	0	2	0	2	1	*
205	47266	O. SATIVA	MALABON-AC	PHILIPPINES	Indica	Landrace/Traditional cultivar	0	0	1	0	2	0	*
206	47279	O. SATIVA	MARAGAYA	PHILIPPINES	Indica	Landrace/Traditional cultivar	0	0	2	0	1	0	*
207	47307	O. SATIVA	PANGANAHAW	PHILIPPINES	Indica	Landrace/Traditional cultivar	0	0	2	0	1	0	*
208	47315	O. SATIVA	PINIDWA(NON-GLUT.)	PHILIPPINES	Indica	Landrace/Traditional cultivar	0	0	1	0	1	0	*
209	47675	O. SATIVA	IR 45	PHILIPPINES	Indica	Released/Improved/advanced cultivar	0	0	0	0	1	1
210	52922	O. SATIVA	LUBANG	PHILIPPINES	Indica	Landrace/Traditional cultivar	0	0	2	0	3	0	*
211	55379	O. SATIVA	ARINGAY	PHILIPPINES	Indica	Landrace/Traditional cultivar	0	0	0	3	2	3	*
212	2758	O. SATIVA	TAICHIYNA 65	TAIWAN	Japonica	Breeding and inbred line	0	0	0	0	0	2
213	5000	O. SATIVA	PEHKOHAK-KIMKAN	TAIWAN	Indica		0	0	0	0	0	0
214	5557	O. SATIVA	PEHBI-KINKAN	TAIWAN	Indica		0	0	0	0	0	1
215	6893	O. SATIVA	TAINAN-IKU 446	TAIWAN	Japonica	Breeding and inbred line	0	0	3	0	3	1
216	8240	O. SATIVA	HSIA-CHIOH-KEH-TU	TAIWAN	Indica		0	0	3	0	0	1	*
217	10406	O. SATIVA	PEHBI-KINKSU	TAIWAN	Indica	Breeding and inbred line	0	0	0	0	0	1
218	8285	O. SATIVA	TD54	THAILAND	Japonica		0	0	0	0	0	2
219	14981	O. SATIVA	MAGAWK-PI 269-7-22	THAILAND	Javanica	Landrace/Traditional cultivar	0	0	3	1	0	1
220	15035	O. SATIVA	NAH (MATAN)	THAILAND	Indica	Landrace/Traditional cultivar	0	3	0	0	0	2	*
221	23728	O. SATIVA	HAO	THAILAND	Indica	Landrace/Traditional cultivar	0	3	3	0	1	1
222	23733	O. SATIVA	JA AE	THAILAND	Indica	Landrace/Traditional cultivar	0	0	3	0	3	2
223	23741	O. SATIVA	KHAMU	THAILAND	Javanica	Landrace/Traditional cultivar	1	2	0	1	2	3
224	23776	O. SATIVA	SENG	THAILAND	Indica	Landrace/Traditional cultivar	0	3	0	0	2	0
225	24093	O. SATIVA	KHAO SENG	THAILAND	Indica	Landrace/Traditional cultivar	1	0	1	0	0	0
226	24105	O. SATIVA	HAWM CHAI KHOW	THAILAND	Indica	Landrace/Traditional cultivar	0	0	1	0	2	0
227	24312	O. SATIVA	GAEN MA-GAWK 62-8-74	THAILAND	Indica		0	0	3	0	0	2	*
228	24315	O. SATIVA	GAEN TUNG 70-8-39	THAILAND	Indica		0	0	1	0	0	1	*
229	24351	O. SATIVA	KHAO' GAEW PW'60-12-201	THAILAND	Indica		0	3	3	0	0	1
230	24352	O. SATIVA	KHAO GAW DIAW 293-1-24	THAILAND	Indica		0	3	1	0	0	2
231	24475	O. SATIVA	TIP 32-7-5	THAILAND	Indica		0	0	3	0	0	1	*
232	27640	O. SATIVA	BLEM BLAW TE	THAILAND	Indica	Landrace/Traditional cultivar	0	3	3	0	2	1
233	27653	O. SATIVA	JA GO	THAILAND	Indica	Landrace/Traditional cultivar	0	2	0	0	0	1
234	27679	O. SATIVA	JA TSI NO	THAILAND	Javanica	Landrace/Traditional cultivar	0	2	1	0	1	2
235	27726	O. SATIVA	KHAAW KAM PII	THAILAND	Indica	Landrace/Traditional cultivar	0	2	1	0	3	1
236	27742	O. SATIVA	BLE KUT KLOUI	THAILAND	Indica	Landrace/Traditional cultivar	0	2	0	0	0	1
237	29786	O. SATIVA	KHAO KAM NUA	THAILAND	Indica		0	0	1	0	0	0	*
238	29798	O. SATIVA	KHAO LUANKEO	THAILAND	Indica		0	0	0	0	0	0	*
239	29809	O. SATIVA	KHAO NGAN	THAILAND	Indica		0	0	0	0	0	0	*
240	29822	O. SATIVA	KHAO POMIA	THAILAND	Indica		0	0	0	0	0	1	*
241	32454	O. SATIVA	ANG KHARNG 2	THAILAND	Javanica	Landrace/Traditional cultivar	0	2	2	0	0	0
242	40158	O. SATIVA	DAWK MUD	THAILAND	Indica	Landrace/Traditional cultivar	1	0	0	0	3	3
243	40162	O. SATIVA	GAI RIANG	THAILAND	Indica	Landrace/Traditional cultivar	0	0	0	0	3	1
244	40185	O. SATIVA	KHAO LEUAK	THAILAND	Indica	Landrace/Traditional cultivar	0	2	2	0	3	1
245	47868	O. SATIVA	MA YOM	THAILAND	Indica	Landrace/Traditional cultivar	0	2	3	0	0	1
246	48006	O. SATIVA	HAWM PA MAH	THAILAND	Indica	Landrace/Traditional cultivar	0	1	3	0	2	3
247	48180	O. SATIVA	KHAO GAWN	THAILAND	Indica	Landrace/Traditional cultivar	3	0	0	0	1	2	*
248	48181	O. SATIVA	KHAO GLAHNG	THAILAND	Indica	Landrace/Traditional cultivar	0	0	1	1	0	0	*
249	48269	O. SATIVA	LEUANG GAEW	THAILAND	Indica	Landrace/Traditional cultivar	0	0	0	0	0	0	*
250	48386	O. SATIVA	NIAW DAM	THAILAND	Javanica	Landrace/Traditional cultivar	1	0	0	0	0	0
251	48389	O. SATIVA	NIAW LAM PAHNG	THAILAND	Indica	Landrace/Traditional cultivar	0	0	1	0	0	1
252	229	O. SATIVA	NANG THOM	VIETNAM	Indica	Landrace/Traditional cultivar	3	0	0	0	0	2
253	6997	O. SATIVA	CAU PHU XUYEN 264	VIETNAM	Indica	Landrace/Traditional cultivar	0	0	0	0	0	3
254	7104	O. SATIVA	TRANG CUT L 41	VIETNAM	Indica		0	0	0	1	0	1
255	7111	O. SATIVA	TRANG CUT L 11	VIETNAM	Indica		1	0	0	0	0	0
256	7477	O. SATIVA	C 7025	VIETNAM	Indica		0	0	0	0	0	0
257	10239	O. SATIVA	TAU HUONG LO	VIETNAM	Indica	Landrace/Traditional cultivar	3	3	2	0	2	1
258	10586	O. SATIVA	TEP TRANG(C 7025)	VIETNAM	Indica	Breeding and inbred line	0	0	0	0	0	2
259	16706	O. SATIVA	LEM BUOR	VIETNAM	Indica	Landrace/Traditional cultivar	0	0	0	0	0	1
260	16784	O. SATIVA	XA TRANH	VIETNAM	Indica	Landrace/Traditional cultivar	0	0	0	0	0	2	*
261	16797	O. SATIVA	LUA TAM XOAN	VIETNAM	Indica	Landrace/Traditional cultivar	1	3	0	0	0	3
262	16802	O. SATIVA	LUA TAM-DEN	VIETNAM	Indica	Landrace/Traditional cultivar	1	2	0	0	0	3
263	16867	O. SATIVA	LUA MUSI	VIETNAM	Indica	Landrace/Traditional cultivar	0	2	0	0	0	2	*
264	16885	O. SATIVA	THANH TRA	VIETNAM	Indica	Landrace/Traditional cultivar	3	0	0	2	3	2
265	16967	O. SATIVA	BONG TRANH	VIETNAM	Indica	Landrace/Traditional cultivar	0	0	0	0	0	1	*
266	16975	O. SATIVA	KOI SAN	VIETNAM	Javanica	Landrace/Traditional cultivar	0	0	1	0	0	0
267	16976	O. SATIVA	LONG AN	VIETNAM	Indica	Landrace/Traditional cultivar	0	0	0	0	0	0	*
268	17006	O. SATIVA	NEP DA	VIETNAM	Indica	Landrace/Traditional cultivar	2	1	0	0	0	1
269	24185	O. SATIVA	NEP THY	VIETNAM	Indica	Landrace/Traditional cultivar	0	0	0	0	2	0
270	24247	O. SATIVA	2.5 MONTH VARIETY	VIETNAM	Japonica	Landrace/Traditional cultivar	0	0	2	0	3	0
271	29874	O. SATIVA	NGAM	VIETNAM	Indica	Landrace/Traditional cultivar	0	1	0	0	0	1
272	30231	O. SATIVA	CADUNG SO BLOC 1	VIETNAM	Indica	Landrace/Traditional cultivar	3	1	0	0	0	2
273	30234	O. SATIVA	CADUNG TRANG 70	VIETNAM	Indica	Landrace/Traditional cultivar	3	2	0	0	0	3
274	32048	O. SATIVA	CHANH 162	VIETNAM	Indica	Landrace/Traditional cultivar	0	1	0	1	0	0
275	32058	O. SATIVA	LUA TRANG TEP	VIETNAM	Indica	Landrace/Traditional cultivar	0	0	0	2	3	1	*
276	32079	O. SATIVA	TRANG CUT D 11	VIETNAM	Indica	Landrace/Traditional cultivar	0	0	1	0	3	2
277	32080	O. SATIVA	TRANG CUT D 41	VIETNAM	Indica	Landrace/Traditional cultivar	0	1	0	1	0	2
278	32103	O. SATIVA	DALAT LUA RAY	VIETNAM	Indica	Landrace/Traditional cultivar	1	2	3	0	0	0	*
279	32127	O. SATIVA	LUA CAN	VIETNAM	Javanica	Landrace/Traditional cultivar	0	0	0	0	0	1	*
280	32138	O. SATIVA	LUA LUN TRANG	VIETNAM	Indica	Landrace/Traditional cultivar	1	3	2	0	2	3
281	32229	O. SATIVA	NEP MUONG	VIETNAM	Indica	Landrace/Traditional cultivar	0	0	0	0	0	0
282	32274	O. SATIVA	TRANG QUANG BAY	VIETNAM	Indica	Landrace/Traditional cultivar	0	0	0	0	0	0	*
283	47503	O. SATIVA	CHIEM TRANG VO 2	VIETNAM	Indica	Landrace/Traditional cultivar	2	1	0	3	0	1
284	47505	O. SATIVA	CHIEM XIEM	VIETNAM	Indica	Landrace/Traditional cultivar	1	1	0	0	0	0
285	47506	O. SATIVA	CHIEM 3	VIETNAM	Indica	Landrace/Traditional cultivar	3	0	0	0	0	1
286	47525	O. SATIVA	DU CHIEM 2	VIETNAM	Indica	Landrace/Traditional cultivar	0	0	1	2	0	1
287	47526	O. SATIVA	HOM BINH LUC	VIETNAM	Indica	Landrace/Traditional cultivar	2	0	0	2	0	1
288	47536	O. SATIVA	RE CHANH	VIETNAM	Indica	Landrace/Traditional cultivar	3	1	0	1	0	2
289	47547	O. SATIVA	SAI DUONG THANH HOA 1	VIETNAM	Indica	Landrace/Traditional cultivar	0	0	0	0	0	0
* represents presence of Pi2 locus based on molecular marker screening
Landraces/ traditional cultivars are highlighted
