# Supplementary material for: Large scale germplasm screening for identification of novel rice blast resistance sources
Source: Front Plant Sci. 2014 Oct 2;5:505. doi: 10.3389/fpls.2014.00505 (PMC4183131; doi:10.3389/fpls.2014.00505)
Supplement: Supplementary file 2 [file DataSheet2.XLSX]

## Sheet: Supplementary table 2
Supplementary Table 2. List of accessions carrying Pi2 locus.
The accessions that were resistant to blast in the UBN screening were tested for the presence of Pi2 locus using a STS marker. 794 accessions that were found to carry Pi2 locus are presented.
Sr. Nr.	IRGC Acc.no.	Species name	Variety name	Source country	Varietal group	Status	UBN screening
1	6505	O. SATIVA	KATIA BAGDAR 348	BANGLADESH	Indica	Breeding and inbred line	0
2	6550	O. SATIVA	BIRAIN 360	BANGLADESH	Indica	Breeding and inbred line	0
3	6581	O. SATIVA	KALAMON 223	BANGLADESH	Indica	Breeding and inbred line	0
4	26533	O. SATIVA	AKAND SAIL	BANGLADESH	Indica	Landrace/Traditional cultivar	0
5	26534	O. SATIVA	AKON ALI	BANGLADESH	Indica	Landrace/Traditional cultivar	3
6	26602	O. SATIVA	DHARGA SAIL	BANGLADESH	Indica	Landrace/Traditional cultivar	0
7	26606	O. SATIVA	DHUNCHIKON	BANGLADESH	Indica	Landrace/Traditional cultivar	0
8	26660	O. SATIVA	JUNA	BANGLADESH	Indica	Landrace/Traditional cultivar	3
9	26666	O. SATIVA	KALA GORA	BANGLADESH	Indica	Landrace/Traditional cultivar	0
10	26671	O. SATIVA	KAL NANIA	BANGLADESH	Indica	Landrace/Traditional cultivar	1
11	26679	O. SATIVA	KARTIK JHUL	BANGLADESH	Indica	Landrace/Traditional cultivar	0
12	26680	O. SATIVA	KARTIK SAIL	BANGLADESH	Indica	Landrace/Traditional cultivar	0
13	26689	O. SATIVA	KHIRLONI	BANGLADESH	Indica	Landrace/Traditional cultivar	1
14	26697	O. SATIVA	KONEKCHUL	BANGLADESH	Indica	Landrace/Traditional cultivar	3
15	26731	O. SATIVA	MODHU MALA	BANGLADESH	Indica	Landrace/Traditional cultivar	1
16	26738	O. SATIVA	MOLOTI	BANGLADESH	Indica	Landrace/Traditional cultivar	1
17	26741	O. SATIVA	MUKTAHAR	BANGLADESH	Indica	Landrace/Traditional cultivar	0
18	26763	O. SATIVA	PANATI 2	BANGLADESH	Indica	Landrace/Traditional cultivar	1
19	26803	O. SATIVA	SURJAMUKHI	BANGLADESH	Indica	Landrace/Traditional cultivar	3
20	27572	O. SATIVA	MUKTAHAR	BANGLADESH	Indica	Landrace/Traditional cultivar	0
21	27579	O. SATIVA	ROSHON BOK	BANGLADESH	Indica	Landrace/Traditional cultivar	0
22	27590	O. SATIVA	RAYADA	BANGLADESH	Indica	Landrace/Traditional cultivar	0
23	28623	O. SATIVA	BORON DHAN	BANGLADESH	Indica	Landrace/Traditional cultivar	0
24	29255	O. SATIVA	BASFUL 118	BANGLADESH	Indica	Breeding and inbred line	0
25	29261	O. SATIVA	BEGUNBICHI 129-3	BANGLADESH	Indica	Breeding and inbred line	0
26	29262	O. SATIVA	BEGUNBICHI 348	BANGLADESH	Indica	Breeding and inbred line	3
27	29263	O. SATIVA	BEGUNBICHI 360	BANGLADESH	Indica	Breeding and inbred line	3
28	29264	O. SATIVA	BEGUNBICHI 568	BANGLADESH	Indica	Breeding and inbred line	0
29	29265	O. SATIVA	BEGUNBICHI 739	BANGLADESH	Indica	Breeding and inbred line	0
30	29274	O. SATIVA	BORO 16-1	BANGLADESH	Indica	Breeding and inbred line	2
31	29275	O. SATIVA	BORO 19-1	BANGLADESH	Indica	Breeding and inbred line	2
32	29276	O. SATIVA	BORO 34	BANGLADESH	Indica	Breeding and inbred line	2
33	29280	O. SATIVA	BORO 67	BANGLADESH	Indica	Breeding and inbred line	3
34	29286	O. SATIVA	BORO 102-3	BANGLADESH	Indica	Breeding and inbred line	0
35	29287	O. SATIVA	BORO 109-2	BANGLADESH	Indica	Breeding and inbred line	0
36	29325	O. SATIVA	GASMAL 89	BANGLADESH	Indica	Breeding and inbred line	3
37	29326	O. SATIVA	GASMAL 98	BANGLADESH	Indica	Breeding and inbred line	1
38	29336	O. SATIVA	GASMAL 418	BANGLADESH	Indica	Breeding and inbred line	0
39	29337	O. SATIVA	GASMAL 419	BANGLADESH	Indica	Breeding and inbred line	0
40	29338	O. SATIVA	GASMAL 438	BANGLADESH	Indica	Breeding and inbred line	0
41	29344	O. SATIVA	GASMAL 521	BANGLADESH	Indica	Breeding and inbred line	0
42	29347	O. SATIVA	GASMAL 718	BANGLADESH	Indica	Breeding and inbred line	0
43	29355	O. SATIVA	KALIBORO 26	BANGLADESH	Indica	Breeding and inbred line	3
44	29356	O. SATIVA	KALIBORO 41-1	BANGLADESH	Indica	Breeding and inbred line	2
45	29357	O. SATIVA	KALIBORO 48-1	BANGLADESH	Indica	Breeding and inbred line	2
46	29363	O. SATIVA	KALIBORO 200	BANGLADESH	Indica	Breeding and inbred line	3
47	29429	O. SATIVA	TUPA 147	BANGLADESH	Japonica	Breeding and inbred line	3
48	29430	O. SATIVA	TUPA 174	BANGLADESH	Indica	Breeding and inbred line	3
49	29432	O. SATIVA	TUPA	BANGLADESH	Indica	Breeding and inbred line	3
50	29433	O. SATIVA	TUPA 353	BANGLADESH	Indica	Breeding and inbred line	2
51	29436	O. SATIVA	TUPA 482	BANGLADESH	Indica	Breeding and inbred line	0
52	29437	O. SATIVA	TUPA 483	BANGLADESH	Indica	Breeding and inbred line	1
53	29441	O. SATIVA	TUPA 499	BANGLADESH	Indica	Breeding and inbred line	3
54	29443	O. SATIVA	TUPA 574	BANGLADESH	Indica	Breeding and inbred line	3
55	31578	O. SATIVA	HALUD JAKUN	BANGLADESH	Indica	Landrace/Traditional cultivar	3
56	31585	O. SATIVA	JHUR DHAN	BANGLADESH	Indica	Landrace/Traditional cultivar	0
57	31605	O. SATIVA	MUK BADAL	BANGLADESH	Indica	Landrace/Traditional cultivar	0
58	31610	O. SATIVA	NARA BET	BANGLADESH	Javanica	Landrace/Traditional cultivar	0
59	31613	O. SATIVA	ORA BET	BANGLADESH	Indica	Landrace/Traditional cultivar	3
60	31652	O. SATIVA	GUDA AMON	BANGLADESH	Indica	Landrace/Traditional cultivar	2
61	31657	O. SATIVA	IRON	BANGLADESH	Indica	Landrace/Traditional cultivar	0
62	31677	O. SATIVA	MURA BAZAL	BANGLADESH	Indica	Landrace/Traditional cultivar	0
63	31678	O. SATIVA	MURA BAZAL	BANGLADESH	Indica	Landrace/Traditional cultivar	0
64	31680	O. SATIVA	PANKAICH	BANGLADESH	Indica	Landrace/Traditional cultivar	0
65	31714	O. SATIVA	BASHIRAJ	BANGLADESH	Indica	Landrace/Traditional cultivar	0
66	31782	O. SATIVA	GERU MURI	BANGLADESH	Indica	Landrace/Traditional cultivar	0
67	31806	O. SATIVA	HURKUN	BANGLADESH	Indica	Landrace/Traditional cultivar	0
68	31810	O. SATIVA	JHINGA SAIL	BANGLADESH	Indica	Landrace/Traditional cultivar	0
69	31857	O. SATIVA	KUMRAGOIR	BANGLADESH	Indica	Landrace/Traditional cultivar	0
70	31863	O. SATIVA	LAL JABRA	BANGLADESH	Indica	Landrace/Traditional cultivar	0
71	31947	O. SATIVA	TILOK KOCHURI	BANGLADESH	Indica	Landrace/Traditional cultivar	1
72	32809	O. SATIVA	BAZAIL 410	BANGLADESH	Indica	Breeding and inbred line	0
73	32827	O. SATIVA	BIRUIN 539	BANGLADESH	Indica	Breeding and inbred line	0
74	32875	O. SATIVA	GOWAI 476	BANGLADESH	Indica	Breeding and inbred line	3
75	32881	O. SATIVA	GOWAI 1056	BANGLADESH	Indica	Breeding and inbred line	0
76	32918	O. SATIVA	KALA AMAN 1086	BANGLADESH	Indica	Breeding and inbred line	0
77	49059	O. SATIVA	BANDALI	BANGLADESH	Indica	Landrace/Traditional cultivar	0
78	49221	O. SATIVA	KHISAIL	BANGLADESH	Indica	Landrace/Traditional cultivar	0
79	9455	O. SATIVA	CASCA BRANCA 3-1 P	BRAZIL	Indica		0
80	9479	O. SATIVA	DOURADO AGULHA 1	BRAZIL	Indica		0
81	9501	O. SATIVA	IGUAPE AGULHA 31	BRAZIL	Indica		0
82	25931	O. SATIVA	AGULHA CACHOEIRA 9-10-56	BRAZIL	Indica		0
83	25934	O. SATIVA	AHBAW C 408(OS 4)	BRAZIL	Japonica		0
84	25941	O. SATIVA	ARDITO	BRAZIL	Japonica		0
85	25956	O. SATIVA	BICO BRANCO PELUDO	BRAZIL	Indica		1
86	25961	O. SATIVA		BRAZIL	Japonica	Released/Improved/advanced cultivar	0
87	26023	O. SATIVA	EGYPTIAN 2716	BRAZIL	Indica		0
88	26087	O. SATIVA	KU MUN DO 84	BRAZIL	Japonica		1
89	26097	O. SATIVA	MANTOYA	BRAZIL	Japonica		0
90	26118	O. SATIVA	NO DE ORDEM LISTA 12	BRAZIL	Indica		0
91	26131	O. SATIVA	NO DE ORDEM LISTA 96	BRAZIL	Indica		0
92	26132	O. SATIVA	NO DE ORDEM LISTA 97	BRAZIL	Indica		0
93	26133	O. SATIVA	NO DE ORDEM LISTA 98	BRAZIL	Indica		0
94	26139	O. SATIVA	NO ORDEM LISTA 18(IC)	BRAZIL	Indica		0
95	26140	O. SATIVA	NO ORDEM LISTA 28(IC)	BRAZIL	Indica		0
96	26147	O. SATIVA	NO ORDEM LISTA 91(IC)	BRAZIL	Japonica		0
97	26163	O. SATIVA	PRATAO I 9020 468	BRAZIL	Indica		0
98	26164	O. SATIVA	PRATAO TIPO GUEDES	BRAZIL	Indica		0
99	26169	O. SATIVA	RIZZOTO 388	BRAZIL	Japonica		0
100	26190	O. SATIVA	1-9050 470	BRAZIL	Japonica		0
101	38994	O. SATIVA	BICO BRANCO	BRAZIL	Indica		0
102	735	O. SATIVA	KUAN CHU CHIH 15	CHINA	Indica		0
103	4282	O. SATIVA	TA-MOA-SHAN	CHINA	Indica		0
104	4285	O. SATIVA	TA-POO-CHO Z	CHINA	Indica		0
105	4320	O. SATIVA	CHUN 139-12	CHINA	Indica		0
106	4349	O. SATIVA	BIR-CO-SE-MAU 7	CHINA	Indica		0
107	4435	O. SATIVA	TUNG-CAN-RO-MAO	CHINA	Indica		1
108	4462	O. SATIVA	HWA-LO-TSAN	CHINA	Indica		3
109	4470	O. SATIVA	MIN-CHE-CHIN-HSU-THOU	CHINA	Indica		0
110	4471	O. SATIVA	MIN-CHE-NIEN-HSU-THOU	CHINA	Indica		0
111	4552	O. SATIVA	TUA-BAE-SHAN-GOO	CHINA	Indica		1
112	4553	O. SATIVA	GU-WEN-GU-GI-GOO	CHINA	Indica		0
113	4555	O. SATIVA	CHUAN-HSU-GOO	CHINA	Indica		0
114	4556	O. SATIVA	HA-YAN-TA-TSAN	CHINA	Indica		0
115	4619	O. SATIVA	HUAN-SEN-GOO	CHINA	Indica		2
116	4633	O. SATIVA	WUAN 54-33	CHINA	Indica		0
117	4699	O. SATIVA	CHE-MEA 6	CHINA	Indica		0
118	4883	O. SATIVA	LIN-SUN-KUAI-CHAN	CHINA	Indica		0
119	4884	O. SATIVA	LIN-SUN-KUAI-BAN-CHAN	CHINA	Indica		2
120	5569	O. SATIVA	LA HUNG KU	CHINA	Indica		0
121	7291	O. SATIVA	CHUNG-SHAN 3053	CHINA	Indica		0
122	7309	O. SATIVA	TSAO-TSUAN	CHINA	Indica		0
123	32538	O. SATIVA	CHE-CHANG 9	CHINA	Indica		2
124	40603	O. SATIVA	KUANG-PO-AI 334	CHINA	Indica		0
125	40605	O. SATIVA	KUANG-TANG-AI	CHINA	Indica		0
126	40610	O. SATIVA	TIEN-KUANG 2	CHINA	Indica		1
127	49496	O. SATIVA	CHEKIANG STA. 302	CHINA	Indica		0
128	49698	O. SATIVA	HUTUOTAW	CHINA	Indica		0
129	249	O. SATIVA	C10022	INDIA	Indica	Breeding and inbred line	0
130	3707	O. SATIVA	ANDI FROM N. POKHARA	INDIA	Indica		0
131	3708	O. SATIVA	EARLY 3	INDIA	Indica	Landrace/Traditional cultivar	0
132	4804	O. SATIVA	BADSHABBAG(SCENTED)	INDIA	Indica		0
133	5151	O. SATIVA	ADT25	INDIA	Indica	Breeding and inbred line	0
134	5753	O. SATIVA	BADSHABAG	INDIA	Indica	Breeding and inbred line	0
135	5904	O. SATIVA	MORAK SEPILAI	INDIA	Indica		0
136	5920	O. SATIVA	PTB20	INDIA	Indica	Breeding and inbred line	0
137	6171	O. SATIVA	T 1273	INDIA	Indica		0
138	9052	O. SATIVA	JC18	INDIA	Indica		3
139	9088	O. SATIVA	JC214	INDIA	Indica		2
140	9105	O. SATIVA	JC38	INDIA	Indica		0
141	9194	O. SATIVA	JC165	INDIA	Indica		0
142	9807	O. SATIVA	ASM10	INDIA	Indica		0
143	10062	O. SATIVA	KRISHNA BHOG	INDIA	Indica	Landrace/Traditional cultivar	3
144	10067	O. SATIVA	DODHEY	INDIA	Indica	Landrace/Traditional cultivar	0
145	10101	O. SATIVA	DHOLIJHULAI	INDIA	Indica	Landrace/Traditional cultivar	0
146	10144	O. SATIVA		INDIA	Indica	Landrace/Traditional cultivar	0
147	10186	O. SATIVA	TENGREY	INDIA	Indica	Landrace/Traditional cultivar	0
148	10620	O. SATIVA	AP439	INDIA	Indica	Breeding and inbred line	0
149	12149	O. SATIVA	ARC 5920	INDIA	Indica		3
150	12154	O. SATIVA	ARC 5928	INDIA	Indica		0
151	12159	O. SATIVA	ARC 5956	INDIA	Indica		0
152	12167	O. SATIVA	ARC 5982	INDIA	Indica		0
153	12170	O. SATIVA	ARC 5994	INDIA	Indica		0
154	12181	O. SATIVA	ARC 6025	INDIA	Indica		0
155	12218	O. SATIVA	ARC 6107	INDIA	Indica		0
156	12227	O. SATIVA	ARC 6118	INDIA	Indica		1
157	12248	O. SATIVA	ARC 6178	INDIA	Indica		1
158	12363	O. SATIVA	ARC 7313	INDIA	Indica		0
159	12474	O. SATIVA	ARC 10450	INDIA	Indica		3
160	12506	O. SATIVA	ARC 10549	INDIA	Indica	Landrace/Traditional cultivar	0
161	12515	O. SATIVA	ARC 10582	INDIA	Indica		0
162	12528	O. SATIVA	ARC 10601	INDIA	Indica		0
163	12555	O. SATIVA	ARC 10641	INDIA	Indica		3
164	12556	O. SATIVA	ARC 10651	INDIA	Indica		3
165	12561	O. SATIVA	ARC 10666	INDIA	Indica	Landrace/Traditional cultivar	0
166	12648	O. SATIVA	ARC 10834	INDIA	Indica		1
167	12650	O. SATIVA	ARC 10838	INDIA	Indica	Landrace/Traditional cultivar	1
168	12706	O. SATIVA	ARC 11077	INDIA	Indica		0
169	13748	O. SATIVA	PHOUREL	INDIA	Indica	Landrace/Traditional cultivar	0
170	13751	O. SATIVA	PHOUREL AMUBI	INDIA	Indica	Landrace/Traditional cultivar	3
171	19309	O. SATIVA	PTB8	INDIA	Indica	Breeding and inbred line	0
172	20283	O. SATIVA	ARC 5942	INDIA	Indica		0
173	20286	O. SATIVA	ARC 5947	INDIA	Indica		0
174	20349	O. SATIVA	ARC 6125	INDIA	Indica		2
175	20504	O. SATIVA	ARC 7105	INDIA	Indica		0
176	20994	O. SATIVA	ARC 10562	INDIA	Indica		0
177	21095	O. SATIVA	ARC 10853	INDIA	Indica		0
178	21587	O. SATIVA	ARC 11724	INDIA	Indica		0
179	22083	O. SATIVA	ARC 12477	INDIA	Indica		0
180	22091	O. SATIVA	ARC 12485	INDIA	Indica		1
181	22105	O. SATIVA	ARC 12500	INDIA	Indica		0
182	22208	O. SATIVA	ARC 12629	INDIA	Indica		0
183	22414	O. SATIVA	ARC 12880	INDIA	Indica		0
184	22456	O. SATIVA	ARC 12926	INDIA	Indica		0
185	22480	O. SATIVA	ARC 12950	INDIA	Indica		0
186	22502	O. SATIVA	ARC 12976	INDIA	Javanica		0
187	22503	O. SATIVA	ARC 12977	INDIA	Indica		0
188	22506	O. SATIVA	ARC 12981	INDIA	Javanica		0
189	22532	O. SATIVA	ARC 13174	INDIA	Javanica		0
190	22534	O. SATIVA	ARC 13176	INDIA	Indica		0
191	22572	O. SATIVA	ARC 13219	INDIA	Indica		0
192	22610	O. SATIVA	ARC 13259	INDIA	Indica		0
193	24142	O. SATIVA	SOKOWA	INDIA	Indica	Breeding and inbred line	0
194	24243	O. SATIVA	CHAKLA 59	INDIA	Indica		0
195	28543	O. SATIVA	BADSHABHOG	INDIA	Indica		2
196	28599	O. SATIVA	KUMARGORE	INDIA	Indica	Breeding and inbred line	1
197	40927	O. SATIVA	ARC 10645	INDIA	Indica		0
198	41117	O. SATIVA	ARC 13421	INDIA	Indica		1
199	41132	O. SATIVA	ARC 13513	INDIA	Indica		0
200	41142	O. SATIVA	ARC 13526	INDIA	Indica		1
201	41150	O. SATIVA	ARC 13535	INDIA	Indica		0
202	41198	O. SATIVA	ARC 13669	INDIA	Indica		0
203	41216	O. SATIVA	ARC 13778	INDIA	Indica		1
204	41239	O. SATIVA	ARC 13821	INDIA	Indica		0
205	41244	O. SATIVA	ARC 13827	INDIA	Indica		0
206	41267	O. SATIVA	ARC 13858	INDIA	Indica		0
207	41292	O. SATIVA	ARC 13893	INDIA	Indica		0
208	41305	O. SATIVA	ARC 13909	INDIA	Indica		0
209	41309	O. SATIVA	ARC 13913	INDIA	Indica		0
210	41327	O. SATIVA	ARC 13938	INDIA	Indica		0
211	41509	O. SATIVA	ARC 14320	INDIA	Indica		0
212	41515	O. SATIVA	ARC 14345	INDIA	Indica		0
213	41524	O. SATIVA	ARC 14360	INDIA	Indica		0
214	41527	O. SATIVA	ARC 14368	INDIA	Indica		0
215	41541	O. SATIVA	ARC 14395	INDIA	Indica		0
216	41542	O. SATIVA	ARC 14396	INDIA	Indica		0
217	41543	O. SATIVA	ARC 14397	INDIA	Indica		0
218	41549	O. SATIVA	ARC 14408	INDIA	Indica		0
219	41568	O. SATIVA	ARC 14464	INDIA	Indica		0
220	41573	O. SATIVA	ARC 14489	INDIA	Indica		0
221	41581	O. SATIVA	ARC 14516	INDIA	Indica		0
222	41595	O. SATIVA	ARC 14544	INDIA	Indica		0
223	41597	O. SATIVA	ARC 14547	INDIA	Indica		0
224	41603	O. SATIVA	ARC 14559	INDIA	Indica		0
225	41604	O. SATIVA	ARC 14560	INDIA	Indica		0
226	41605	O. SATIVA	ARC 14561	INDIA	Indica		3
227	41611	O. SATIVA	ARC 14567	INDIA	Indica		3
228	41615	O. SATIVA	ARC 14577	INDIA	Indica		0
229	41616	O. SATIVA	ARC 14578	INDIA	Indica		0
230	41621	O. SATIVA	ARC 14583	INDIA	Indica		0
231	41622	O. SATIVA	ARC 14588	INDIA	Indica		0
232	41623	O. SATIVA	ARC 14589	INDIA	Indica		0
233	41624	O. SATIVA	ARC 14591	INDIA	Indica		0
234	41627	O. SATIVA	ARC 14600	INDIA	Indica		0
235	41630	O. SATIVA	ARC 14605	INDIA	Indica		0
236	41632	O. SATIVA	ARC 14607	INDIA	Indica		0
237	41637	O. SATIVA	ARC 14613	INDIA	Indica		0
238	41655	O. SATIVA	ARC 14642	INDIA	Indica		0
239	41659	O. SATIVA	ARC 14649	INDIA	Indica		0
240	41677	O. SATIVA	ARC 14669	INDIA	Indica		0
241	41678	O. SATIVA	ARC 14670	INDIA	Indica		0
242	41680	O. SATIVA	ARC 14676	INDIA	Indica		0
243	41681	O. SATIVA	ARC 14677	INDIA	Indica		0
244	41688	O. SATIVA	ARC 14688	INDIA	Indica		0
245	41699	O. SATIVA	ARC 14702	INDIA	Indica		0
246	41704	O. SATIVA	ARC 14708	INDIA	Indica		0
247	41705	O. SATIVA	ARC 14710	INDIA	Indica		0
248	41732	O. SATIVA	ARC 14740	INDIA	Indica		0
249	41743	O. SATIVA	ARC 14769	INDIA	Indica		0
250	41745	O. SATIVA	ARC 14772	INDIA	Indica		0
251	41757	O. SATIVA	ARC 14798	INDIA	Indica		0
252	41853	O. SATIVA	ARC 14980	INDIA	Indica		0
253	41857	O. SATIVA	ARC 14984	INDIA	Javanica		0
254	41858	O. SATIVA	ARC 14985	INDIA	Indica		0
255	41865	O. SATIVA	ARC 14995	INDIA	Indica		0
256	41868	O. SATIVA	ARC 14998	INDIA	Indica		0
257	41879	O. SATIVA	ARC 15016	INDIA	Indica		0
258	41881	O. SATIVA	ARC 15032	INDIA	Indica		0
259	41894	O. SATIVA	ARC 15045	INDIA	Indica		0
260	41906	O. SATIVA	ARC 15059	INDIA	Indica		0
261	41907	O. SATIVA	ARC 15060	INDIA	Indica		0
262	41908	O. SATIVA	ARC 15062	INDIA	Indica		0
263	41911	O. SATIVA	ARC 15065	INDIA	Indica		0
264	41918	O. SATIVA	ARC 15072(STRAW HULL)	INDIA	Indica		0
265	41919	O. SATIVA	ARC 15072 BROWN SPOTS ON STRAW	INDIA	Indica		0
266	41927	O. SATIVA	ARC 15080	INDIA	Indica		0
267	41928	O. SATIVA	ARC 15081	INDIA	Indica		1
268	41933	O. SATIVA	ARC 15087	INDIA	Indica		0
269	41935	O. SATIVA	ARC 15123	INDIA	Indica		0
270	41936	O. SATIVA	ARC 15125	INDIA	Indica		0
271	41937	O. SATIVA	ARC 15128	INDIA	Indica		0
272	41938	O. SATIVA	ARC 15129	INDIA	Indica		0
273	41939	O. SATIVA	ARC 15143	INDIA	Indica		0
274	41957	O. SATIVA	ARC 15214	INDIA	Indica		0
275	41964	O. SATIVA	ARC 15222	INDIA	Indica		0
276	41971	O. SATIVA	ARC 15234	INDIA	Indica		0
277	41973	O. SATIVA	ARC 15236	INDIA	Indica		0
278	41982	O. SATIVA	ARC 15250	INDIA	Indica		0
279	41993	O. SATIVA	ARC 15271	INDIA	Indica		0
280	42005	O. SATIVA	ARC 15303	INDIA	Indica		0
281	42010	O. SATIVA	ARC 15323	INDIA	Indica		0
282	42011	O. SATIVA	ARC 15324	INDIA	Indica		0
283	42014	O. SATIVA	ARC 15335	INDIA	Indica		0
284	42022	O. SATIVA	ARC 15345	INDIA	Indica		3
285	42032	O. SATIVA	ARC 15378	INDIA	Indica		0
286	42033	O. SATIVA	ARC 15381	INDIA	Indica		0
287	42052	O. SATIVA	ARC 15476	INDIA	Indica		0
288	42064	O. SATIVA	ARC 15502	INDIA	Indica		0
289	42065	O. SATIVA	ARC 15503	INDIA	Indica		0
290	42078	O. SATIVA	ARC 15533	INDIA	Indica		0
291	42093	O. SATIVA	ARC 15575	INDIA	Indica		0
292	42105	O. SATIVA	ARC 15617	INDIA	Indica		0
293	42158	O. SATIVA	ARC 15890	INDIA	Indica		0
294	42159	O. SATIVA	ARC 15891	INDIA	Indica		0
295	42204	O. SATIVA	ARC 18017	INDIA	Indica		0
296	42215	O. SATIVA	ARC 18033	INDIA	Indica		0
297	42221	O. SATIVA	ARC 18040	INDIA	Indica		0
298	42243	O. SATIVA	ARC 18071	INDIA	Indica		0
299	42261	O. SATIVA	ARC 18097	INDIA	Indica		0
300	42262	O. SATIVA	ARC 18098	INDIA	Indica		0
301	42273	O. SATIVA	ARC 18111	INDIA	Indica		0
302	42275	O. SATIVA	ARC 18113	INDIA	Indica		0
303	42279	O. SATIVA	ARC 18117	INDIA	Indica		0
304	42280	O. SATIVA	ARC 18119	INDIA	Indica		0
305	42289	O. SATIVA	ARC 18128	INDIA	Indica		0
306	42290	O. SATIVA	ARC 18129	INDIA	Indica		0
307	42303	O. SATIVA	ARC 18148	INDIA	Indica		0
308	42306	O. SATIVA	ARC 18151	INDIA	Indica		0
309	42307	O. SATIVA	ARC 18152	INDIA	Indica		0
310	42308	O. SATIVA	ARC 18153	INDIA	Indica		0
311	42325	O. SATIVA	ARC 18197	INDIA	Indica		0
312	42383	O. SATIVA	ARC 18303	INDIA	Indica		0
313	42385	O. SATIVA	ARC 18307	INDIA	Indica		0
314	42387	O. SATIVA	ARC 18309	INDIA	Indica		0
315	42412	O. SATIVA	ARC 18347	INDIA	Indica		0
316	42417	O. SATIVA	ARC 18355	INDIA	Indica		1
317	42419	O. SATIVA	ARC 18357	INDIA	Indica		0
318	42423	O. SATIVA	ARC 18371	INDIA	Indica		0
319	42425	O. SATIVA	ARC 18375	INDIA	Indica		1
320	42448	O. SATIVA	ARC 18539	INDIA	Indica		0
321	42481	O. SATIVA	ARC 5927	INDIA	Indica		0
322	42505	O. SATIVA	ARC 6182	INDIA	Indica		0
323	42521	O. SATIVA	ARC 7121	INDIA	Indica		0
324	42563	O. SATIVA	ARC 10148	INDIA	Japonica		0
325	42600	O. SATIVA	ARC 10840	INDIA	Indica		0
326	42616	O. SATIVA	ARC 10984	INDIA	Indica		0
327	42733	O. SATIVA	ARC 13507	INDIA	Indica		0
328	42770	O. SATIVA	ARC 13760	INDIA	Indica		0
329	42774	O. SATIVA	ARC 13764	INDIA	Indica		0
330	42777	O. SATIVA	ARC 13772	INDIA	Indica		0
331	42780	O. SATIVA	ARC 13775	INDIA	Indica		0
332	42785	O. SATIVA	ARC 13784	INDIA	Indica		0
333	42818	O. SATIVA	ARC 13978	INDIA	Indica		0
334	42921	O. SATIVA	ARC 14422	INDIA	Indica		0
335	43034	O. SATIVA	ARC 14960	INDIA	Indica		0
336	43064	O. SATIVA	ARC 15110	INDIA	Indica		0
337	43070	O. SATIVA	ARC 15116	INDIA	Indica		0
338	43072	O. SATIVA	ARC 15119	INDIA	Indica		0
339	43116	O. SATIVA	ARC 15182	INDIA	Indica		0
340	43129	O. SATIVA	ARC 15206	INDIA	Indica		0
341	43131	O. SATIVA	ARC 15208	INDIA	Indica		0
342	43143	O. SATIVA	ARC 15274	INDIA	Indica		0
343	43145	O. SATIVA	ARC 15276	INDIA	Indica		0
344	43151	O. SATIVA	ARC 15313	INDIA	Indica		0
345	43152	O. SATIVA	ARC 15315	INDIA	Indica		0
346	43154	O. SATIVA	ARC 15329	INDIA	Indica		0
347	43163	O. SATIVA	ARC 15368	INDIA	Indica		0
348	43168	O. SATIVA	ARC 15376	INDIA	Indica		0
349	43169	O. SATIVA	ARC 15377	INDIA	Indica		0
350	43209	O. SATIVA	ARC 15716	INDIA	Indica		0
351	43211	O. SATIVA	ARC 15724	INDIA	Indica		0
352	43219	O. SATIVA	ARC 15766	INDIA	Indica		0
353	45033	O. SATIVA	BAKPOTI	INDIA	Indica		0
354	45035	O. SATIVA	BAKTULSHI	INDIA	Indica		0
355	45045	O. SATIVA	BALAMBACHAI	INDIA	Indica		0
356	45051	O. SATIVA	BAM3	INDIA	Indica		0
357	45118	O. SATIVA	BELMUNGI	INDIA	Indica		0
358	45120	O. SATIVA	BELMURI	INDIA	Indica		0
359	45143	O. SATIVA	BHAJANA	INDIA	Indica		0
360	45163	O. SATIVA	BHOG	INDIA	Indica		0
361	45174	O. SATIVA	BHURIKALMA	INDIA	Indica		0
362	45212	O. SATIVA	BONA	INDIA	Indica		0
363	45235	O. SATIVA	BR15	INDIA	Indica		0
364	45246	O. SATIVA	B 7	INDIA	Indica	Breeding and inbred line	0
365	45272	O. SATIVA	CHANDANSAIL	INDIA	Indica		0
366	45455	O. SATIVA	DADHISAIL	INDIA	Indica		0
367	45465	O. SATIVA	DAHARNAGRA	INDIA	Indica		0
368	45505	O. SATIVA	DHABALA	INDIA	Indica		0
369	45521	O. SATIVA	DHAMSI	INDIA	Indica		0
370	45530	O. SATIVA	DHAPSAIL	INDIA	Indica		0
371	45562	O. SATIVA	DOUBLE RICE	INDIA	Indica		0
372	45566	O. SATIVA	DUDBASGOJAL	INDIA	Indica		0
373	45571	O. SATIVA	DUDHENONA	INDIA	Indica		0
374	45719	O. SATIVA	GOTA	INDIA	Indica		0
375	45782	O. SATIVA	HARKUM	INDIA	Indica		0
376	45863	O. SATIVA	JALDI FALAN	INDIA	Indica		0
377	45919	O. SATIVA	JHINGASAIL	INDIA	Indica		0
378	46028	O. SATIVA	KANAKCHUR	INDIA	Indica		0
379	46066	O. SATIVA	KASHIFUL	INDIA	Indica		0
380	46123	O. SATIVA	KHASH	INDIA	Indica		0
381	46124	O. SATIVA	KHASKANDI	INDIA	Indica		0
382	46239	O. SATIVA	LAOFALA	INDIA	Indica		0
383	46298	O. SATIVA	MALATI	INDIA	Indica		0
384	46837	O. SATIVA		INDIA	Indica		0
385	46861	O. SATIVA		INDIA	Indica		0
386	46879	O. SATIVA		INDIA	Indica		0
387	49356	O. SATIVA	AC2570	INDIA	Indica		0
388	49517	O. SATIVA	CHINIOOR 21	INDIA	Indica		0
389	49558	O. SATIVA	CUL 14633	INDIA	Indica		0
390	49631	O. SATIVA	ELANI KADAN	INDIA	Indica		0
391	49649	O. SATIVA	GABAH TIJEMA C. 89	INDIA	Indica		0
392	49670	O. SATIVA	GS418	INDIA	Indica		0
393	49679	O. SATIVA	HAMALI SANNAM B. 3	INDIA	Indica		1
394	49800	O. SATIVA	KOICHAMPA B. 12	INDIA	Indica		0
395	49815	O. SATIVA	KOZALAN	INDIA	Indica		0
396	49838	O. SATIVA	KUTHIRU PADDY	INDIA	Indica		0
397	49875	O. SATIVA	MALLIGAI(KOTTAMALLI SAMBA)	INDIA	Indica		0
398	49924	O. SATIVA	MUTHA SAMBA	INDIA	Indica		0
399	49981	O. SATIVA	NP31	INDIA	Indica		0
400	50027	O. SATIVA	PERUMBALAM SAMBA	INDIA	Indica		0
401	4183	O. SATIVA	MAPILI	INDONESIA	Indica	Landrace/Traditional cultivar	0
402	13623	O. SATIVA	SIRAH	INDONESIA	Javanica	Landrace/Traditional cultivar	0
403	13626	O. SATIVA	SUNTING DANAU	INDONESIA	Indica	Landrace/Traditional cultivar	0
404	13640	O. SATIVA	KURIK PANDAN	INDONESIA	Indica	Landrace/Traditional cultivar	0
405	13642	O. SATIVA	KUNING BIARO	INDONESIA	Indica	Landrace/Traditional cultivar	3
406	14658	O. SATIVA	SITOPAS	INDONESIA	Indica	Landrace/Traditional cultivar	3
407	16366	O. SATIVA	KETAN SAWOH BUDJUK	INDONESIA	Indica	Landrace/Traditional cultivar	2
408	17239	O. SATIVA	BANTAN	INDONESIA	Indica	Landrace/Traditional cultivar	2
409	17252	O. SATIVA	BD. PUTIH	INDONESIA	Indica	Landrace/Traditional cultivar	2
410	17370	O. SATIVA	CEMPA	INDONESIA	Indica	Landrace/Traditional cultivar	0
411	17721	O. SATIVA	HARUM	INDONESIA	Indica	Landrace/Traditional cultivar	0
412	17781	O. SATIVA	KALARI	INDONESIA	Indica	Landrace/Traditional cultivar	0
413	18028	O. SATIVA	KRAWANG TINGGI	INDONESIA	Indica	Landrace/Traditional cultivar	0
414	18043	O. SATIVA	KUNING	INDONESIA	Indica	Landrace/Traditional cultivar	0
415	18044	O. SATIVA	KUNING	INDONESIA	Javanica	Landrace/Traditional cultivar	0
416	18770	O. SATIVA	SENTRAL MERAH	INDONESIA	Indica	Landrace/Traditional cultivar	0
417	18894	O. SATIVA	SITANAH JAWA	INDONESIA	Indica	Landrace/Traditional cultivar	3
418	18898	O. SATIVA	SI TONDANG	INDONESIA	Indica	Landrace/Traditional cultivar	1
419	19065	O. SATIVA	TJEMPO RUTIN	INDONESIA	Indica	Landrace/Traditional cultivar	0
420	19112	O. SATIVA	TJERE LINDUNG(TJERE HIDEUNG)	INDONESIA	Indica	Landrace/Traditional cultivar	0
421	19127	O. SATIVA	TJERE SEGLA	INDONESIA	Indica	Landrace/Traditional cultivar	0
422	19174	O. SATIVA	UNDANG RENDAJA	INDONESIA	Indica	Landrace/Traditional cultivar	0
423	19176	O. SATIVA	UNGGAS	INDONESIA	Indica	Landrace/Traditional cultivar	1
424	19181	O. SATIVA	UTARI	INDONESIA	Indica	Landrace/Traditional cultivar	1
425	19203	O. SATIVA	ALAS	INDONESIA	Indica	Landrace/Traditional cultivar	0
426	19245	O. SATIVA	BANIH KUNING	INDONESIA	Indica	Landrace/Traditional cultivar	0
427	19252	O. SATIVA	BOGO BIASA	INDONESIA	Indica	Landrace/Traditional cultivar	0
428	19936	O. SATIVA	JIRE ISAQ	INDONESIA	Indica	Landrace/Traditional cultivar	2
429	19964	O. SATIVA	KETAN SEMABUK	INDONESIA	Indica	Landrace/Traditional cultivar	0
430	19974	O. SATIVA	KOTI	INDONESIA	Indica	Landrace/Traditional cultivar	0
431	19978	O. SATIVA	KUMPULAN	INDONESIA	Indica	Landrace/Traditional cultivar	0
432	19987	O. SATIVA	LAKKA BUNGKANG	INDONESIA	Javanica	Landrace/Traditional cultivar	1
433	19992	O. SATIVA	LANGKARA KUNING	INDONESIA	Indica	Landrace/Traditional cultivar	0
434	20047	O. SATIVA	PANCI TINGI	INDONESIA	Indica	Landrace/Traditional cultivar	2
435	20067	O. SATIVA	PULO ATJEH	INDONESIA	Indica	Landrace/Traditional cultivar	0
436	20090	O. SATIVA	PULUT TANTAJUK	INDONESIA	Indica	Landrace/Traditional cultivar	0
437	20115	O. SATIVA	REMPAK	INDONESIA	Indica	Landrace/Traditional cultivar	0
438	20119	O. SATIVA	SANTAN PUTIH	INDONESIA	Indica	Landrace/Traditional cultivar	0
439	20133	O. SATIVA	SIGAPUK MBARU	INDONESIA	Indica	Landrace/Traditional cultivar	0
440	20175	O. SATIVA	SUNTING HARUM	INDONESIA	Indica	Landrace/Traditional cultivar	0
441	20188	O. SATIVA	UNTUP KOLER	INDONESIA	Indica	Landrace/Traditional cultivar	0
442	20202	O. SATIVA	KRAWANG RINOH	INDONESIA	Indica	Landrace/Traditional cultivar	0
443	24553	O. SATIVA	GANDO	INDONESIA	Indica		1
444	24562	O. SATIVA	KARAT KALENG	INDONESIA	Indica	Landrace/Traditional cultivar	0
445	24563	O. SATIVA	KWATIK BATARO	INDONESIA	Indica	Landrace/Traditional cultivar	0
446	24565	O. SATIVA	KEMANDI PANCE	INDONESIA	Javanica		0
447	24592	O. SATIVA	MAYANG MAS	INDONESIA	Indica	Landrace/Traditional cultivar	0
448	24613	O. SATIVA	PIAMAN	INDONESIA	Indica		0
449	24659	O. SATIVA	SIPAHIT	INDONESIA	Indica	Landrace/Traditional cultivar	0
450	24663	O. SATIVA	SIPULO SAYANG	INDONESIA	Indica	Landrace/Traditional cultivar	0
451	24664	O. SATIVA	SIPULUT	INDONESIA	Indica		0
452	24667	O. SATIVA	SIRAMAS	INDONESIA	Indica		0
453	24676	O. SATIVA	SIRENTEK	INDONESIA	Indica	Landrace/Traditional cultivar	0
454	24871	O. SATIVA	BEKAS	INDONESIA	Indica		0
455	24973	O. SATIVA	KETAN LALER	INDONESIA	Indica		0
456	25093	O. SATIVA	PENGERAN	INDONESIA	Indica		0
457	25136	O. SATIVA	SENTUL	INDONESIA	Indica		0
458	25137	O. SATIVA	SENTUL BIASA	INDONESIA	Indica		0
459	25198	O. SATIVA	JARANGKA	INDONESIA	Indica	Landrace/Traditional cultivar	0
460	25325	O. SATIVA	AGAI BUNGA	INDONESIA	Indica	Landrace/Traditional cultivar	0
461	25328	O. SATIVA	AGAI KUNING	INDONESIA	Indica	Landrace/Traditional cultivar	1
462	25415	O. SATIVA	JERUYUK	INDONESIA	Indica	Landrace/Traditional cultivar	1
463	25448	O. SATIVA	LELAK DAUN	INDONESIA	Indica	Landrace/Traditional cultivar	0
464	25701	O. SATIVA	SIJOL-JOL	INDONESIA	Indica	Landrace/Traditional cultivar	0
465	25791	O. SATIVA	SIRIBU-RIBU	INDONESIA	Indica	Landrace/Traditional cultivar	1
466	27244	O. SATIVA	PAE KUBURU-PAE METEO ULU	INDONESIA	Indica	Landrace/Traditional cultivar	3
467	35261	O. SATIVA	CONDONG	INDONESIA	Indica	Landrace/Traditional cultivar	0
468	35332	O. SATIVA	KUNING	INDONESIA	Indica		0
469	48511	O. SATIVA	ATENUS	INDONESIA	Indica	Landrace/Traditional cultivar	0
470	48551	O. SATIVA	JANDA	INDONESIA	Indica	Landrace/Traditional cultivar	0
471	48628	O. SATIVA	UMBANG KUDUNG	INDONESIA	Indica	Landrace/Traditional cultivar	0
472	48916	O. SATIVA	SARAM PUTI	INDONESIA	Indica	Landrace/Traditional cultivar	3
473	48924	O. SATIVA	SESAT JALAN	INDONESIA	Indica	Landrace/Traditional cultivar	0
474	3530	O. SATIVA	SUGAIPPAN	JAPAN	Indica	Breeding and inbred line	0
475	49989	O. SATIVA	OIBE	JAPAN	Indica		0
476	3559	O. SATIVA	BILUGYUN NGASEIN	MYANMAR	Indica	Released/Improved/advanced cultivar	3
477	3560	O. SATIVA	NGAYUNWA T 8	MYANMAR	Indica	-	3
478	4154	O. SATIVA	TAANGTEIKPAN	MYANMAR	Indica	-	0
479	6786	O. SATIVA	C 46-15	MYANMAR	Indica	-	0
480	11147	O. SATIVA	D 44-8	MYANMAR	Indica	Breeding and inbred line	0
481	32933	O. SATIVA	ANBWE	MYANMAR	Indica	-	0
482	32960	O. SATIVA	BALUGYUN	MYANMAR	Indica	-	0
483	32969	O. SATIVA		MYANMAR	Indica	Breeding and inbred line	1
484	32973	O. SATIVA	BAWYWET	MYANMAR	Indica	-	3
485	32984	O. SATIVA	BOGYOKE	MYANMAR	Indica	-	0
486	33009	O. SATIVA	BYATSHWEWA	MYANMAR	Indica	Breeding and inbred line	0
487	33013	O. SATIVA	B 57-6	MYANMAR	Indica	-	3
488	33017	O. SATIVA	CHINYO	MYANMAR	Indica	-	3
489	33022	O. SATIVA		MYANMAR	Indica	Breeding and inbred line	3
490	33037	O. SATIVA	DINGA	MYANMAR	Indica	-	1
491	33040	O. SATIVA	DUWAPHO	MYANMAR	Indica	-	3
492	33428	O. SATIVA	NARATHE	MYANMAR	Indica	-	1
493	33660	O. SATIVA	SHANSWE TAUNG	MYANMAR	Indica	-	3
494	33763	O. SATIVA	TAUNGYA 15	MYANMAR	Indica	-	0
495	33819	O. SATIVA	TYB6	MYANMAR	Indica	Breeding and inbred line	1
496	33820	O. SATIVA	TYB10	MYANMAR	Indica	Breeding and inbred line	0
497	49637	O. SATIVA	E 30-29	MYANMAR	Indica	-	3
498	49638	O. SATIVA	E 30-36	MYANMAR	Indica	-	1
499	49946	O. SATIVA	NASEINGALE C. 27	MYANMAR	Indica	-	0
500	49955	O. SATIVA	NGACHEIK	MYANMAR	Indica	-	0
501	9563	O. SATIVA	JARNERI	NEPAL	Indica	Breeding and inbred line	0
502	9576	O. SATIVA	JALMANI	NEPAL	Indica	Breeding and inbred line	0
503	16109	O. SATIVA	THULI DHAN	NEPAL	Indica		0
504	16130	O. SATIVA	BASMATI	NEPAL	Indica	Breeding and inbred line	1
505	16136	O. SATIVA	ASAMIYA BASMATI	NEPAL	Indica		2
506	16150	O. SATIVA	PHULPATA	NEPAL	Indica		3
507	23786	O. SATIVA	ANADY	NEPAL	Indica	Landrace/Traditional cultivar	1
508	23796	O. SATIVA	ATH HAGARI JARAHAN PADDY	NEPAL	Indica	Landrace/Traditional cultivar	1
509	303	O. SATIVA	MAGUINSALAY	PHILIPPINES	Indica	Landrace/Traditional cultivar	0
510	572	O. SATIVA	MAGINDANAO	PHILIPPINES	Indica		0
511	577	O. SATIVA	SIDA	PHILIPPINES	Indica		3
512	587	O. SATIVA	SOLADONG	PHILIPPINES	Indica		0
513	591	O. SATIVA	BOLAO	PHILIPPINES	Indica		0
514	593	O. SATIVA	PERAKAT	PHILIPPINES	Indica	Breeding and inbred line	0
515	600	O. SATIVA	KINAMAY	PHILIPPINES	Indica	Breeding and inbred line	0
516	602	O. SATIVA	MALAGKIT SENADOR	PHILIPPINES	Indica		0
517	608	O. SATIVA	PACITA	PHILIPPINES	Indica		0
518	618	O. SATIVA	RADIO	PHILIPPINES	Indica		0
519	749	O. SATIVA	ALBAY	PHILIPPINES	Indica	Landrace/Traditional cultivar	0
520	751	O. SATIVA	INAG-ABUTAN	PHILIPPINES	Indica	Landrace/Traditional cultivar	0
521	756	O. SATIVA	S. BAKOD	PHILIPPINES	Indica	Breeding and inbred line	0
522	770	O. SATIVA	LABLABBASIT	PHILIPPINES	Indica		0
523	772	O. SATIVA	STA LUCIA	PHILIPPINES	Indica		0
524	773	O. SATIVA	MONTENEDO	PHILIPPINES	Indica		0
525	774	O. SATIVA	PAGAY TAGALONG	PHILIPPINES	Indica		0
526	782	O. SATIVA	IMMINON	PHILIPPINES	Javanica		0
527	786	O. SATIVA	EMARAMANG	PHILIPPINES	Indica		0
528	787	O. SATIVA	CALOBID	PHILIPPINES	Indica		0
529	795	O. SATIVA	PINAS	PHILIPPINES	Indica	Breeding and inbred line	0
530	797	O. SATIVA	BULAO	PHILIPPINES	Indica	Landrace/Traditional cultivar	0
531	802	O. SATIVA	IN-OBAN	PHILIPPINES	Javanica		0
532	804	O. SATIVA	BONSOROY	PHILIPPINES	Indica	Breeding and inbred line	0
533	805	O. SATIVA	LOMITAN	PHILIPPINES	Indica		0
534	814	O. SATIVA	MARINTIK	PHILIPPINES	Indica		0
535	5113	O. SATIVA	KINAWAYAN	PHILIPPINES	Indica	Landrace/Traditional cultivar	0
536	5125	O. SATIVA	TUHAW	PHILIPPINES	Indica	Landrace/Traditional cultivar	0
537	5128	O. SATIVA	INMINON	PHILIPPINES	Indica	Landrace/Traditional cultivar	0
538	5129	O. SATIVA	SURIGAO	PHILIPPINES	Indica	Landrace/Traditional cultivar	0
539	5163	O. SATIVA	BICALAWAK 1	PHILIPPINES	Indica	Landrace/Traditional cultivar	0
540	5168	O. SATIVA	BANDERA	PHILIPPINES	Indica	Landrace/Traditional cultivar	0
541	5173	O. SATIVA	HINAMOG	PHILIPPINES	Indica	Landrace/Traditional cultivar	0
542	5176	O. SATIVA	CASUNGSONG	PHILIPPINES	Indica	Landrace/Traditional cultivar	0
543	5177	O. SATIVA	CABOYO	PHILIPPINES	Indica	Landrace/Traditional cultivar	0
544	5182	O. SATIVA	CAVITENIA	PHILIPPINES	Indica	Landrace/Traditional cultivar	0
545	5183	O. SATIVA	SOLOGANON	PHILIPPINES	Indica	Landrace/Traditional cultivar	0
546	5191	O. SATIVA	DINAGAT	PHILIPPINES	Indica	Landrace/Traditional cultivar	0
547	5200	O. SATIVA	IPOT IBON	PHILIPPINES	Indica	Landrace/Traditional cultivar	0
548	5204	O. SATIVA	MACAN BERONG	PHILIPPINES	Indica	Landrace/Traditional cultivar	0
549	5208	O. SATIVA	BINOLAWAN	PHILIPPINES	Indica	Landrace/Traditional cultivar	0
550	5214	O. SATIVA	MACAN BOCAUE	PHILIPPINES	Indica	Landrace/Traditional cultivar	3
551	5221	O. SATIVA	MACAN LAMIO	PHILIPPINES	Indica		0
552	5233	O. SATIVA	PALIOD	PHILIPPINES	Indica	Landrace/Traditional cultivar	0
553	5247	O. SATIVA	CABAGSANG	PHILIPPINES	Indica	Landrace/Traditional cultivar	0
554	5284	O. SATIVA	BINALASANG	PHILIPPINES	Indica	Landrace/Traditional cultivar	0
555	5286	O. SATIVA	CAYANGA	PHILIPPINES	Indica	Landrace/Traditional cultivar	0
556	5425	O. SATIVA	PINURSIGUE	PHILIPPINES	Indica	Breeding and inbred line	0
557	5758	O. SATIVA	PI 163575	PHILIPPINES	Indica	Breeding and inbred line	0
558	5825	O. SATIVA	SIPOT	PHILIPPINES	Indica	Breeding and inbred line	0
559	5827	O. SATIVA	MACAN TAGO	PHILIPPINES	Indica	Breeding and inbred line	0
560	5993	O. SATIVA	CARREON	PHILIPPINES	Indica	Breeding and inbred line	0
561	5994	O. SATIVA	GUINANGANG	PHILIPPINES	Indica	Landrace/Traditional cultivar	0
562	5997	O. SATIVA	APOSTOL	PHILIPPINES	Indica	Landrace/Traditional cultivar	0
563	9462	O. SATIVA	CASICAD	PHILIPPINES	Indica	Landrace/Traditional cultivar	0
564	9463	O. SATIVA	MARAGAYA	PHILIPPINES	Indica	Breeding and inbred line	0
565	11102	O. SATIVA	PAILA	PHILIPPINES	Indica	Landrace/Traditional cultivar	0
566	11763	O. SATIVA	M 8-3	PHILIPPINES	Indica	Breeding and inbred line	2
567	12051	O. SATIVA	BESBESYAG	PHILIPPINES	Javanica	Landrace/Traditional cultivar	0
568	19495	O. SATIVA	TRES MARIAS	PHILIPPINES	Indica	Landrace/Traditional cultivar	0
569	23356	O. SATIVA	PINIDWA QAN QIPUGO GUNAW	PHILIPPINES	Indica	Landrace/Traditional cultivar	0
570	24187	O. SATIVA	NAGPILI	PHILIPPINES	Indica	Landrace/Traditional cultivar	0
571	24239	O. SATIVA	LASTOG	PHILIPPINES	Indica	Landrace/Traditional cultivar	0
572	24241	O. SATIVA	SOD SOD	PHILIPPINES	Indica	Landrace/Traditional cultivar	0
573	26968	O. SATIVA	QUINAWAYAN	PHILIPPINES	Indica	Breeding and inbred line	0
574	30334	O. SATIVA	INIBABAW	PHILIPPINES	Indica	Landrace/Traditional cultivar	0
575	30336	O. SATIVA	KALISO	PHILIPPINES	Indica	Landrace/Traditional cultivar	0
576	30337	O. SATIVA	KASAYA	PHILIPPINES	Indica	Landrace/Traditional cultivar	0
577	30408	O. SATIVA	TIRITIR	PHILIPPINES	Indica	Landrace/Traditional cultivar	0
578	32575	O. SATIVA	CARREON	PHILIPPINES	Indica		0
579	40296	O. SATIVA	IR 3261-67-7-2-2	PHILIPPINES	Indica	Breeding and inbred line	0
580	40300	O. SATIVA	IR 3273-PP 339-1	PHILIPPINES	Indica	Breeding and inbred line	0
581	40301	O. SATIVA	IR 3273-339-2-5	PHILIPPINES	Indica	Breeding and inbred line	0
582	40303	O. SATIVA	IR 3273-342-1-6	PHILIPPINES	Indica	Breeding and inbred line	0
583	40304	O. SATIVA	IR 3273-348-1-6	PHILIPPINES	Indica	Breeding and inbred line	0
584	40316	O. SATIVA	IR 9669-23-12-7	PHILIPPINES	Indica	Breeding and inbred line	0
585	40319	O. SATIVA	IR 9669-PP 830-1	PHILIPPINES	Indica	Breeding and inbred line	0
586	40320	O. SATIVA	IR 9669-PP 836-1	PHILIPPINES	Indica	Breeding and inbred line	0
587	40332	O. SATIVA	IR 9690-5-1-4-8	PHILIPPINES	Indica	Breeding and inbred line	3
588	40346	O. SATIVA	IR 3265-186-4	PHILIPPINES	Indica	Breeding and inbred line	0
589	40405	O. SATIVA	IR 4547-2-1-2	PHILIPPINES	Indica	Breeding and inbred line	0
590	40406	O. SATIVA	IR 4547-2-1-3	PHILIPPINES	Indica	Breeding and inbred line	0
591	40407	O. SATIVA	IR 4547-4-1-2	PHILIPPINES	Indica	Breeding and inbred line	0
592	40413	O. SATIVA	IR 4547-6-2-5	PHILIPPINES	Indica	Breeding and inbred line	0
593	40418	O. SATIVA	IR 4547-16-1-1	PHILIPPINES	Indica	Breeding and inbred line	0
594	40423	O. SATIVA	IR 4547-10178-1-2	PHILIPPINES	Indica	Breeding and inbred line	0
595	40429	O. SATIVA	IR 5533-55-1-11	PHILIPPINES	Indica	Breeding and inbred line	0
596	40430	O. SATIVA	IR 5533-56-1-12	PHILIPPINES	Indica	Breeding and inbred line	0
597	40432	O. SATIVA	IR 5533-PP 854-1	PHILIPPINES	Indica	Breeding and inbred line	0
598	40433	O. SATIVA	IR 5533-PP 855-1	PHILIPPINES	Indica	Breeding and inbred line	0
599	40456	O. SATIVA	IR 9660-48-1-1-2	PHILIPPINES	Indica	Breeding and inbred line	0
600	40457	O. SATIVA	IR 9660-49-2-1-2	PHILIPPINES	Indica	Breeding and inbred line	0
601	40459	O. SATIVA	IR 9660-58-7-7-1	PHILIPPINES	Indica	Breeding and inbred line	0
602	40460	O. SATIVA	IR 9660-00948-1	PHILIPPINES	Indica	Breeding and inbred line	0
603	40461	O. SATIVA	IR 9660-00951-1	PHILIPPINES	Indica	Breeding and inbred line	0
604	44513	O. SATIVA	KINANDANG PUTI	PHILIPPINES	Indica	Landrace/Traditional cultivar	0
605	47120	O. SATIVA	AMARILLO	PHILIPPINES	Indica	Landrace/Traditional cultivar	0
606	47160	O. SATIVA	CABUONG	PHILIPPINES	Indica	Landrace/Traditional cultivar	0
607	47175	O. SATIVA	CARABANTOS PULA	PHILIPPINES	Indica	Landrace/Traditional cultivar	0
608	47188	O. SATIVA	COTSIAN(RED)	PHILIPPINES	Indica	Landrace/Traditional cultivar	0
609	47189	O. SATIVA	CUTSIAM	PHILIPPINES	Indica	Landrace/Traditional cultivar	0
610	47221	O. SATIVA	HILAY(RED)	PHILIPPINES	Indica	Landrace/Traditional cultivar	0
611	47259	O. SATIVA	LUBANG	PHILIPPINES	Indica	Landrace/Traditional cultivar	0
612	47266	O. SATIVA	MALABON-AC	PHILIPPINES	Indica	Landrace/Traditional cultivar	0
613	47279	O. SATIVA	MARAGAYA	PHILIPPINES	Indica	Landrace/Traditional cultivar	0
614	47307	O. SATIVA	PANGANAHAW	PHILIPPINES	Indica	Landrace/Traditional cultivar	0
615	47311	O. SATIVA	PINARIONG	PHILIPPINES	Indica	Landrace/Traditional cultivar	0
616	47315	O. SATIVA	PINIDWA(NON-GLUT.)	PHILIPPINES	Indica	Landrace/Traditional cultivar	0
617	52922	O. SATIVA	LUBANG	PHILIPPINES	Indica	Landrace/Traditional cultivar	0
618	53065	O. SATIVA	TAPOL	PHILIPPINES	Indica	Landrace/Traditional cultivar	1
619	53121	O. SATIVA	LUBANG	PHILIPPINES	Indica	Landrace/Traditional cultivar	0
620	55379	O. SATIVA	ARINGAY	PHILIPPINES	Indica	Landrace/Traditional cultivar	0
621	19751	O. SATIVA	HAN YANG ZO	SOUTH KOREA	Japonica	Landrace/Traditional cultivar	1
622	53	O. SATIVA	AC440	TAIWAN	Indica	Breeding and inbred line	3
623	113	O. SATIVA	DEE-GEO-MEAN-DON	TAIWAN	Indica		0
624	116	O. SATIVA	SHUN-GAN	TAIWAN	Indica		3
625	2764	O. SATIVA	E-KHA-KEHA	TAIWAN	Japonica	Landrace/Traditional cultivar	0
626	2815	O. SATIVA	TANGO-NAKETO 11	TAIWAN	Indica		0
627	3544	O. SATIVA	TAIPEI SHWANGJAN	TAIWAN	Indica	Released/Improved/advanced cultivar	0
628	4992	O. SATIVA	PAZUMATAMARU	TAIWAN	Japonica	Breeding and inbred line	0
629	5528	O. SATIVA	YUAN-LI	TAIWAN	Indica		0
630	5536	O. SATIVA	BIR-CO-CHIN-YU	TAIWAN	Indica		0
631	5611	O. SATIVA	SHIN SHIN CHAN TAO	TAIWAN	Japonica		0
632	5612	O. SATIVA	LONG GUAR JIM	TAIWAN	Japonica	Breeding and inbred line	0
633	8240	O. SATIVA	HSIA-CHIOH-KEH-TU	TAIWAN	Indica		0
634	9786	O. SATIVA	TAICHUNG 186	TAIWAN	Japonica		0
635	17047	O. SATIVA	BARIDON	TAIWAN	Indica		0
636	254	O. SATIVA	LEUANG TAWNG	THAILAND	Indica	Breeding and inbred line	1
637	257	O. SATIVA	BANG TUEY	THAILAND	Indica	Breeding and inbred line	0
638	258	O. SATIVA	GS336	THAILAND	Indica	Breeding and inbred line	0
639	840	O. SATIVA	GAM PAI 30-12-18	THAILAND	Indica	Breeding and inbred line	0
640	846	O. SATIVA	GAM PAI 30-12-41	THAILAND	Indica	Breeding and inbred line	0
641	877	O. SATIVA	NIAW LEUAD HAED 32-17-28	THAILAND	Indica	Breeding and inbred line	1
642	5802	O. SATIVA	NANG MOL	THAILAND	Indica		0
643	7268	O. SATIVA	NAHNG SAWN	THAILAND	Indica		0
644	8274	O. SATIVA	TD10A	THAILAND	Indica		0
645	8275	O. SATIVA	TD10B	THAILAND	Indica		0
646	15034	O. SATIVA	NAH (KHAO ROEY)	THAILAND	Indica	Landrace/Traditional cultivar	0
647	15035	O. SATIVA	NAH (MATAN)	THAILAND	Indica	Landrace/Traditional cultivar	0
648	17087	O. SATIVA	DAENG TOI	THAILAND	Indica		0
649	17117	O. SATIVA	LAI LUANG	THAILAND	Indica		0
650	17119	O. SATIVA	LEUANG KHAMIN	THAILAND	Indica		0
651	17120	O. SATIVA	LEUANG RAI	THAILAND	Indica		1
652	23710	O. SATIVA	DAM	THAILAND	Indica	Landrace/Traditional cultivar	0
653	23712	O. SATIVA	DAW HAE	THAILAND	Javanica	Landrace/Traditional cultivar	0
654	23750	O. SATIVA	LEUANG FUN	THAILAND	Indica	Landrace/Traditional cultivar	1
655	24283	O. SATIVA	BK891	THAILAND	Indica		1
656	24295	O. SATIVA	DAWK MALI 109-2-43	THAILAND	Indica		0
657	24303	O. SATIVA	DAW NAM PUENG 48-2-34	THAILAND	Indica		0
658	24309	O. SATIVA	FEUANG DAM	THAILAND	Indica		0
659	24312	O. SATIVA	GAEN MA-GAWK 62-8-74	THAILAND	Indica		0
660	24314	O. SATIVA	GAEN MAGAWK 62-8-82	THAILAND	Indica		0
661	24315	O. SATIVA	GAEN TUNG 70-8-39	THAILAND	Indica		0
662	24316	O. SATIVA	GAEW DAW	THAILAND	Indica		1
663	24318	O. SATIVA	GAEW KHAO 27-15-10	THAILAND	Indica		1
664	24321	O. SATIVA	GAEW NOI 49-7-154	THAILAND	Indica		0
665	24322	O. SATIVA	GAEW PUANG	THAILAND	Indica		0
666	24323	O. SATIVA	GAEW TAMADAH 29-17-46	THAILAND	Indica		0
667	24324	O. SATIVA	GAEW 29-7-110	THAILAND	Indica		0
668	24327	O. SATIVA	GAI LUANG 292-7-29	THAILAND	Indica		1
669	24333	O. SATIVA	GUA MA WAI 29-16-78	THAILAND	Indica		0
670	24344	O. SATIVA	JAO LEUANG YAI 32-22-125	THAILAND	Indica		0
671	24357	O. SATIVA	KHAO' LOONG 339-1-18	THAILAND	Indica		0
672	24362	O. SATIVA	KHAO' NIAW DAENG	THAILAND	Indica		0
673	24369	O. SATIVA	KHAO' SOON 339-2-29	THAILAND	Indica		1
674	24372	O. SATIVA	KHAO' TON LEK 339-6-20	THAILAND	Indica		2
675	24382	O. SATIVA	LAI DAW 27-1-65	THAILAND	Indica		1
676	24386	O. SATIVA	LAI 31	THAILAND	Indica		0
677	24390	O. SATIVA	LEUANG KHAHNG RUA 102-2-1	THAILAND	Indica		0
678	24405	O. SATIVA	LOOK PLAH 77-23-73	THAILAND	Indica		0
679	24406	O. SATIVA	LOOK WAI 36-31-45	THAILAND	Indica		0
680	24415	O. SATIVA	MA NAM 104-11-66	THAILAND	Indica		0
681	24428	O. SATIVA	NAHNG SAWN 29-14-35	THAILAND	Indica		0
682	24431	O. SATIVA	NAWN 51-9-79	THAILAND	Indica		0
683	24436	O. SATIVA	NIAW TEWADAH	THAILAND	Indica		0
684	24440	O. SATIVA	PAH DAEN 47-7-106	THAILAND	Indica		1
685	24442	O. SATIVA	PAH GUM 28-4-16	THAILAND	Indica		0
686	24446	O. SATIVA	PAH LEUAD RAED 29-15-137	THAILAND	Indica		0
687	24449	O. SATIVA	PAH MEUD 27-5-5	THAILAND	Indica		0
688	24450	O. SATIVA	PAH MON	THAILAND	Indica		0
689	24461	O. SATIVA	PRAE 104-4-78	THAILAND	Indica		0
690	24462	O. SATIVA	PUAM CHOM 32-11-62	THAILAND	Indica		0
691	24471	O. SATIVA	SAM POW LOM	THAILAND	Indica		0
692	24475	O. SATIVA	TIP 32-7-5	THAILAND	Indica		0
693	27661	O. SATIVA	JA NAKU	THAILAND	Indica	Landrace/Traditional cultivar	0
694	27732	O. SATIVA	KOW DJAU	THAILAND	Indica	Landrace/Traditional cultivar	0
695	29786	O. SATIVA	KHAO KAM NUA	THAILAND	Indica		0
696	29798	O. SATIVA	KHAO LUANKEO	THAILAND	Indica		0
697	29809	O. SATIVA	KHAO NGAN	THAILAND	Indica		0
698	29822	O. SATIVA	KHAO POMIA	THAILAND	Indica		0
699	32013	O. SATIVA	NAWN 51-9-70	THAILAND	Indica	Breeding and inbred line	0
700	32014	O. SATIVA	NIAW NAM PUENG 62-7-91	THAILAND	Indica	Breeding and inbred line	0
701	47761	O. SATIVA	E-PU	THAILAND	Indica	Landrace/Traditional cultivar	0
702	47835	O. SATIVA	FAH MEUD	THAILAND	Indica	Landrace/Traditional cultivar	2
703	47836	O. SATIVA	GAEN JAN	THAILAND	Indica	Landrace/Traditional cultivar	0
704	47866	O. SATIVA	MA KHAHM	THAILAND	Indica	Landrace/Traditional cultivar	1
705	47867	O. SATIVA	MA UE	THAILAND	Indica	Landrace/Traditional cultivar	1
706	47869	O. SATIVA	NAHNG KAM PAI	THAILAND	Indica	Landrace/Traditional cultivar	0
707	47879	O. SATIVA	TAWNG LEUANG	THAILAND	Indica	Landrace/Traditional cultivar	3
708	47903	O. SATIVA	DAW HAI	THAILAND	Indica	Landrace/Traditional cultivar	0
709	47907	O. SATIVA	DAWK JAN	THAILAND	Indica	Landrace/Traditional cultivar	0
710	47911	O. SATIVA	DAWK PUD	THAILAND	Indica	Landrace/Traditional cultivar	1
711	47919	O. SATIVA	DAM NOI	THAILAND	Indica	Landrace/Traditional cultivar	0
712	47926	O. SATIVA	DAW PRAO	THAILAND	Indica	Landrace/Traditional cultivar	0
713	47933	O. SATIVA	DAW YUAN	THAILAND	Indica	Landrace/Traditional cultivar	0
714	47935	O. SATIVA	DUANG JAN	THAILAND	Indica	Landrace/Traditional cultivar	0
715	47937	O. SATIVA	E-BID	THAILAND	Indica	Landrace/Traditional cultivar	1
716	47944	O. SATIVA	E-LEUANG POO WIANG	THAILAND	Indica	Landrace/Traditional cultivar	1
717	47948	O. SATIVA	E-MOON	THAILAND	Indica	Landrace/Traditional cultivar	1
718	47954	O. SATIVA	E-PON	THAILAND	Indica	Landrace/Traditional cultivar	1
719	47965	O. SATIVA	GAHB AOI	THAILAND	Indica	Landrace/Traditional cultivar	0
720	47968	O. SATIVA	GAHB YAHNG	THAILAND	Indica	Landrace/Traditional cultivar	1
721	48027	O. SATIVA	KAN TAE DAM	THAILAND	Indica	Landrace/Traditional cultivar	0
722	48043	O. SATIVA	KHAO TIA	THAILAND	Indica	Landrace/Traditional cultivar	1
723	48054	O. SATIVA	KHIAW LEUA	THAILAND	Indica	Landrace/Traditional cultivar	0
724	48114	O. SATIVA	KHAO PON	THAILAND	Indica	Landrace/Traditional cultivar	0
725	48180	O. SATIVA	KHAO GAWN	THAILAND	Indica	Landrace/Traditional cultivar	3
726	48181	O. SATIVA	KHAO GLAHNG	THAILAND	Indica	Landrace/Traditional cultivar	0
727	48212	O. SATIVA	KHAO DAENG	THAILAND	Indica	Landrace/Traditional cultivar	1
728	48234	O. SATIVA	KHAO GA SET	THAILAND	Indica	Landrace/Traditional cultivar	0
729	48240	O. SATIVA	KHWAHNG LUANG	THAILAND	Indica	Landrace/Traditional cultivar	0
730	48244	O. SATIVA	LAI LUANG	THAILAND	Indica	Landrace/Traditional cultivar	0
731	48249	O. SATIVA	LAW	THAILAND	Indica	Landrace/Traditional cultivar	0
732	48268	O. SATIVA	LEUANG GAEW	THAILAND	Indica	Landrace/Traditional cultivar	0
733	48269	O. SATIVA	LEUANG GAEW	THAILAND	Indica	Landrace/Traditional cultivar	0
734	48286	O. SATIVA	LEUANG MEUANG LUANG	THAILAND	Indica	Landrace/Traditional cultivar	0
735	48290	O. SATIVA	LEUANG PLAH NEUA	THAILAND	Indica	Landrace/Traditional cultivar	0
736	48318	O. SATIVA	LONG LAW	THAILAND	Javanica	Landrace/Traditional cultivar	1
737	48343	O. SATIVA	MA-NAM PUA	THAILAND	Indica	Landrace/Traditional cultivar	1
738	48353	O. SATIVA	NAH MOI	THAILAND	Indica	Landrace/Traditional cultivar	0
739	48373	O. SATIVA	NAH SUAN	THAILAND	Indica	Landrace/Traditional cultivar	0
740	220	O. SATIVA	NANG QUOT	VIETNAM	Indica		3
741	5956	O. SATIVA	LUA UOI R 87	VIETNAM	Indica		0
742	7045	O. SATIVA	TIEU BE	VIETNAM	Indica		0
743	7049	O. SATIVA	NANG CO TRANG	VIETNAM	Indica		0
744	7051	O. SATIVA	NANG NGUOT TRANG	VIETNAM	Indica		0
745	7052	O. SATIVA	NANG RUM TRANG	VIETNAM	Indica		0
746	7109	O. SATIVA	CADUNG CHUM	VIETNAM	Indica		0
747	8234	O. SATIVA	RTS12	VIETNAM	Indica		0
748	10257	O. SATIVA	BALLET 56-60	VIETNAM	Indica		0
749	10866	O. SATIVA	TIEU TRANG	VIETNAM	Indica	Breeding and inbred line	0
750	14972	O. SATIVA	BA-SE-MIOI	VIETNAM	Indica	Landrace/Traditional cultivar	2
751	16698	O. SATIVA	BANG THOM	VIETNAM	Indica	Landrace/Traditional cultivar	0
752	16768	O. SATIVA	TAM VUOT-TRANG	VIETNAM	Indica	Landrace/Traditional cultivar	0
753	16784	O. SATIVA	XA TRANH	VIETNAM	Indica	Landrace/Traditional cultivar	0
754	16867	O. SATIVA	LUA MUSI	VIETNAM	Indica	Landrace/Traditional cultivar	0
755	16965	O. SATIVA	BA XE	VIETNAM	Indica	Landrace/Traditional cultivar	0
756	16967	O. SATIVA	BONG TRANH	VIETNAM	Indica	Landrace/Traditional cultivar	0
757	16976	O. SATIVA	LONG AN	VIETNAM	Indica	Landrace/Traditional cultivar	0
758	16981	O. SATIVA	LUA TAT MO	VIETNAM	Indica	Landrace/Traditional cultivar	0
759	16983	O. SATIVA	MOT BONG	VIETNAM	Indica	Landrace/Traditional cultivar	2
760	24122	O. SATIVA	LUA MUOI	VIETNAM	Indica	Landrace/Traditional cultivar	1
761	24150	O. SATIVA	NEP NANG GIA	VIETNAM	Indica	Landrace/Traditional cultivar	0
762	24183	O. SATIVA	BRING	VIETNAM	Indica	Landrace/Traditional cultivar	0
763	24195	O. SATIVA	CHUM RUOT LUA	VIETNAM	Indica	Landrace/Traditional cultivar	3
764	26192	O. SATIVA	BA CO	VIETNAM	Indica	Landrace/Traditional cultivar	3
765	26233	O. SATIVA	MAC CU	VIETNAM	Indica	Landrace/Traditional cultivar	0
766	26264	O. SATIVA	TIEU TRANG	VIETNAM	Japonica	Landrace/Traditional cultivar	0
767	30252	O. SATIVA	KOL TOOT	VIETNAM	Indica	Landrace/Traditional cultivar	0
768	32044	O. SATIVA	BA XUYEN	VIETNAM	Indica	Landrace/Traditional cultivar	0
769	32050	O. SATIVA	HUYET RONG D 3	VIETNAM	Indica	Landrace/Traditional cultivar	1
770	32058	O. SATIVA	LUA TRANG TEP	VIETNAM	Indica	Landrace/Traditional cultivar	0
771	32059	O. SATIVA	LUA TRUNG CUT	VIETNAM	Indica	Landrace/Traditional cultivar	0
772	32069	O. SATIVA	NANG NHEN	VIETNAM	Indica	Landrace/Traditional cultivar	0
773	32091	O. SATIVA	BA XE	VIETNAM	Indica	Landrace/Traditional cultivar	1
774	32094	O. SATIVA	BONG BOI	VIETNAM	Indica	Landrace/Traditional cultivar	1
775	32099	O. SATIVA	CA NHAN	VIETNAM	Indica	Landrace/Traditional cultivar	2
776	32103	O. SATIVA	DALAT LUA RAY	VIETNAM	Indica	Landrace/Traditional cultivar	1
777	32109	O. SATIVA	DONG XUAN	VIETNAM	Indica	Landrace/Traditional cultivar	2
778	32115	O. SATIVA	JO CO	VIETNAM	Indica	Landrace/Traditional cultivar	0
779	32123	O. SATIVA	LUA BA BA	VIETNAM	Indica	Landrace/Traditional cultivar	0
780	32126	O. SATIVA	LUA CAN	VIETNAM	Indica	Landrace/Traditional cultivar	3
781	32127	O. SATIVA	LUA CAN	VIETNAM	Javanica	Landrace/Traditional cultivar	0
782	32129	O. SATIVA	LUA CON	VIETNAM	Indica	Landrace/Traditional cultivar	1
783	32136	O. SATIVA	LUA LEO	VIETNAM	Indica	Landrace/Traditional cultivar	1
784	32143	O. SATIVA	LUA RE DO	VIETNAM	Indica	Landrace/Traditional cultivar	1
785	32147	O. SATIVA	LUA TIEU	VIETNAM	Indica	Landrace/Traditional cultivar	3
786	32148	O. SATIVA	LUA VANG	VIETNAM	Indica	Landrace/Traditional cultivar	3
787	32184	O. SATIVA	NANG RUM	VIETNAM	Indica	Landrace/Traditional cultivar	1
788	32185	O. SATIVA	NANG RUNG	VIETNAM	Indica	Landrace/Traditional cultivar	3
789	32197	O. SATIVA	NANG TRUOU	VIETNAM	Indica	Landrace/Traditional cultivar	3
790	32204	O. SATIVA	NEP BA BONG	VIETNAM	Indica	Landrace/Traditional cultivar	0
791	32220	O. SATIVA	NEP DO	VIETNAM	Indica	Landrace/Traditional cultivar	3
792	32233	O. SATIVA	NEP QUAN	VIETNAM	Indica	Landrace/Traditional cultivar	3
793	32258	O. SATIVA	TAM QUAT	VIETNAM	Indica	Landrace/Traditional cultivar	1
794	32274	O. SATIVA	TRANG QUANG BAY	VIETNAM	Indica	Landrace/Traditional cultivar	0
